# Supplementary material for: Crystal structure of 2-(3,4-di­meth­oxy­phen­yl)-3-hy­droxy-4H-chromen-4-one
Source: Acta Crystallogr Sect E Struct Rep Online. 2014 Aug 13;70(Pt 9):o999–o1000. doi: 10.1107/S1600536814018212 (PMC4186158; doi:10.1107/S1600536814018212)
Supplement: Supplementary file 1 [file e-70-0o999-sup1.cif]

##############################################################################
#                                                                            #
# This CIF contains the data in a paper accepted for publication in          #
# Acta Crystallographica Section E. It conforms to the requirements of       #
# Notes for Authors for Acta Crystallographica Section E, and has been       #
# peer reviewed under the auspices of the IUCr Commission on Journals.       #
#                                                                            #
# Full details of the Crystallographic Information File format               #
# are given in the paper "The Crystallographic Information File (CIF):       #
# a New Standard Archive File for Crystallography" by S. R. Hall, F. H.      #
# Allen and I. D. Brown [Acta Cryst. (1991), A47, 655-685].                  #
#                                                                            #
# The current version of the core CIF dictionary is obtainable from          #
# ftp://ftp.iucr.org/pub/cif_core.dic.                                       #
#                                                                            #
# Software is freely available for graphical display of the structure(s)     #
# in this CIF. For information consult the CIF software page                 #
# http://www.iucr.org/resources/cif/software.                                #
#                                                                            #
# This file may be used for bona fide research purposes within the           #
# scientific community so long as proper attribution is given to the journal # 
# article from which it was obtained.                                        #
#                                                                            #
##############################################################################
data_I
_database_code_depnum_ccdc_archive 'CCDC 1018484'
_audit_creation_method     SHELXTL
_chemical_name_systematic
;
2-(3,4-Dimethoxyphenyl)-3-hydroxy-4<i>H</i>-chromen-4-one
;
_chemical_name_common     ?
_chemical_formula_moiety     'C17 H14 O5'
_chemical_formula_sum     'C17 H14 O5'
_chemical_formula_iupac     'C17 H14 O5'
_chemical_formula_weight     298.28
_chemical_melting_point     ?
_symmetry_cell_setting     monoclinic
_symmetry_space_group_name_H-M     'P 21/n'
_symmetry_space_group_name_Hall     '-P 2yn'
loop_
    _symmetry_equiv_pos_as_xyz
    'x, y, z'
    '-x+1/2, y+1/2, -z+1/2'
    '-x, -y, -z'
    'x-1/2, -y-1/2, z-1/2'
_cell_length_a     8.2009(7)
_cell_length_b     9.2917(8)
_cell_length_c     18.2684(15)
_cell_angle_alpha     90.00
_cell_angle_beta     96.322(2)
_cell_angle_gamma     90.00
_cell_volume     1383.6(2)
_cell_formula_units_Z     4
_cell_measurement_reflns_used     5723
_cell_measurement_theta_min     2.24
_cell_measurement_theta_max     28.30
_cell_measurement_temperature     200(2)
_exptl_crystal_description     Block
_exptl_crystal_colour     Orange
_exptl_crystal_size_max     0.31
_exptl_crystal_size_mid     0.18
_exptl_crystal_size_min     0.09
_exptl_crystal_density_diffrn     1.432
_exptl_crystal_density_meas     ?
_exptl_crystal_density_method     'not measured'
_exptl_crystal_F_000     624
_exptl_absorpt_coefficient_mu     0.106
_exptl_absorpt_correction_type     none
_exptl_absorpt_process_details     ?
_exptl_absorpt_correction_T_min     ?
_exptl_absorpt_correction_T_max     ?
_exptl_special_details     ?
_diffrn_ambient_temperature     200(2)
_diffrn_radiation_type     MoK\a
_diffrn_radiation_wavelength     0.71073
_diffrn_radiation_source     'fine-focus sealed tube'
_diffrn_radiation_monochromator     graphite
_diffrn_measurement_device_type     'Bruker SMART CCD area-detector'
_diffrn_measurement_method     'phi and omega scans'
_diffrn_detector_area_resol_mean     ?
_diffrn_reflns_number     9945
_diffrn_reflns_av_R_equivalents     0.0329
_diffrn_reflns_av_sigmaI/netI     0.0328
_diffrn_reflns_theta_min     2.24
_diffrn_reflns_theta_max     28.32
_diffrn_reflns_theta_full     28.32
_diffrn_measured_fraction_theta_max     0.998
_diffrn_measured_fraction_theta_full     0.998
_diffrn_reflns_limit_h_min     -10
_diffrn_reflns_limit_h_max     8
_diffrn_reflns_limit_k_min     -12
_diffrn_reflns_limit_k_max     10
_diffrn_reflns_limit_l_min     -24
_diffrn_reflns_limit_l_max     23
_diffrn_standards_number     ?
_diffrn_standards_interval_count     ?
_diffrn_standards_interval_time     ?
_diffrn_standards_decay_%     ?
_refine_special_details
;
Refinement of <i>F</i>^2^ against ALL reflections. The weighted <i>R</i>-factor
<i>wR</i> and goodness of fit <i>S</i> are based on <i>F</i>^2^, conventional
<i>R</i>-factors <i>R</i> are based on <i>F</i>, with <i>F</i> set to zero for
negative <i>F</i>^2^. The threshold expression of <i>F</i>^2^ >
\s(<i>F</i>^2^) is used only for calculating <i>R</i>-factors(gt) <i>etc</i>.
and is not relevant to the choice of reflections for refinement.
<i>R</i>-factors based on <i>F</i>^2^ are statistically about twice as large
as those based on <i>F</i>, and <i>R</i>- factors based on ALL data will be
even larger.
;
_reflns_number_total     3442
_reflns_number_gt     2438
_reflns_threshold_expression     I>2\s(I)
_refine_ls_structure_factor_coef     Fsqd
_refine_ls_matrix_type     full
_refine_ls_R_factor_all     0.0901
_refine_ls_R_factor_gt     0.0528
_refine_ls_wR_factor_gt     0.1277
_refine_ls_wR_factor_ref     0.2037
_refine_ls_goodness_of_fit_ref     1.197
_refine_ls_restrained_S_all     1.197
_refine_ls_number_reflns     3442
_refine_ls_number_parameters     202
_refine_ls_number_restraints     0
_refine_ls_hydrogen_treatment     constr
_refine_ls_weighting_scheme     calc
_refine_ls_weighting_details
         'calc w=1/[\s^2^(Fo^2^)+(0.0768P)^2^+1.2451P] where P=(Fo^2^+2Fc^2^)/3'
_atom_sites_solution_hydrogens     geom
_atom_sites_solution_primary     direct
_atom_sites_solution_secondary     difmap
_refine_ls_shift/su_max     0.000
_refine_ls_shift/su_mean     0.000
_refine_diff_density_max     0.408
_refine_diff_density_min     -0.561
_refine_ls_extinction_method     none
_refine_ls_extinction_coef     ?
loop_
    _atom_type_symbol
    _atom_type_description
    _atom_type_scat_dispersion_real
    _atom_type_scat_dispersion_imag
    _atom_type_scat_source
    'C' 'C' 0.0033 0.0016
                         'International Tables Vol C Tables 4.2.6.8 and 6.1.1.4'
    'H' 'H' 0.0000 0.0000
                         'International Tables Vol C Tables 4.2.6.8 and 6.1.1.4'
    'O' 'O' 0.0106 0.0060
                         'International Tables Vol C Tables 4.2.6.8 and 6.1.1.4'
_computing_data_collection     'SMART (Bruker, 2000)'
_computing_cell_refinement     'SAINT (Bruker, 2000)'
_computing_data_reduction     'SAINT (Bruker, 2000)'
_computing_structure_solution     'SHELXS97 (Sheldrick, 2008)'
_computing_structure_refinement     'SHELXL97 (Sheldrick, 2008)'
_computing_molecular_graphics     'SHELXTL (Sheldrick, 2008)'
_computing_publication_material     'SHELXTL (Sheldrick, 2008)'
loop_
    _atom_site_type_symbol
    _atom_site_label
    _atom_site_fract_x
    _atom_site_fract_y
    _atom_site_fract_z
    _atom_site_U_iso_or_equiv
    _atom_site_adp_type
    _atom_site_calc_flag
    _atom_site_refinement_flags
    _atom_site_occupancy
    _atom_site_symmetry_multiplicity
    _atom_site_disorder_assembly
    _atom_site_disorder_group
    O O1 0.4617(3) 0.3933(2) -0.06661(11) 0.0482(5) Uani d . 1 1 . .
    C C1 0.5311(3) 0.2734(3) -0.06091(14) 0.0359(5) Uani d . 1 1 . .
    C C2 0.4995(3) 0.1608(3) -0.11530(13) 0.0331(5) Uani d . 1 1 . .
    C C3 0.3917(3) 0.1776(3) -0.17952(14) 0.0376(6) Uani d . 1 1 . .
    H H3 0.3373 0.2669 -0.1893 0.045 Uiso calc R 1 1 . .
    C C4 0.3639(3) 0.0662(3) -0.22855(14) 0.0418(6) Uani d . 1 1 . .
    H H4 0.2905 0.0787 -0.2721 0.050 Uiso calc R 1 1 . .
    C C5 0.4433(3) -0.0657(3) -0.21466(14) 0.0415(6) Uani d . 1 1 . .
    H H5 0.4236 -0.1426 -0.2488 0.050 Uiso calc R 1 1 . .
    C C6 0.5503(3) -0.0846(3) -0.15152(14) 0.0366(5) Uani d . 1 1 . .
    H H6 0.6038 -0.1743 -0.1417 0.044 Uiso calc R 1 1 . .
    C C7 0.5784(3) 0.0295(3) -0.10267(12) 0.0314(5) Uani d . 1 1 . .
    O O2 0.6861(2) 0.00521(17) -0.04197(9) 0.0324(4) Uani d . 1 1 . .
    C C8 0.7237(3) 0.1100(2) 0.00988(12) 0.0294(5) Uani d . 1 1 . .
    C C9 0.6471(3) 0.2409(3) 0.00173(13) 0.0328(5) Uani d . 1 1 . .
    O O3 0.6804(2) 0.34504(19) 0.05317(11) 0.0446(5) Uani d . 1 1 . .
    H H3A 0.6195 0.4164 0.0425 0.067 Uiso calc R 1 1 . .
    C C10 0.8434(3) 0.0586(2) 0.06893(12) 0.0299(5) Uani d . 1 1 . .
    C C11 0.8933(3) -0.0875(2) 0.06779(12) 0.0302(5) Uani d . 1 1 . .
    H H11 0.8517 -0.1475 0.0280 0.036 Uiso calc R 1 1 . .
    C C12 1.0008(3) -0.1431(2) 0.12337(12) 0.0302(5) Uani d . 1 1 . .
    C C13 1.0641(3) -0.0565(3) 0.18262(12) 0.0309(5) Uani d . 1 1 . .
    C C14 1.0198(3) 0.0875(3) 0.18304(14) 0.0359(5) Uani d . 1 1 . .
    H H14 1.0646 0.1479 0.2221 0.043 Uiso calc R 1 1 . .
    C C15 0.9108(3) 0.1445(3) 0.12696(14) 0.0348(5) Uani d . 1 1 . .
    H H15 0.8818 0.2434 0.1282 0.042 Uiso calc R 1 1 . .
    O O4 1.0533(2) -0.28329(18) 0.12628(9) 0.0386(4) Uani d . 1 1 . .
    C C16 0.9847(4) -0.3755(3) 0.06895(16) 0.0467(7) Uani d . 1 1 . .
    H H16A 0.8652 -0.3785 0.0688 0.070 Uiso calc R 1 1 . .
    H H16B 1.0296 -0.4726 0.0770 0.070 Uiso calc R 1 1 . .
    H H16C 1.0119 -0.3389 0.0215 0.070 Uiso calc R 1 1 . .
    O O5 1.1652(2) -0.12376(19) 0.23612(9) 0.0387(4) Uani d . 1 1 . .
    C C17 1.2109(4) -0.0443(3) 0.30216(14) 0.0456(7) Uani d . 1 1 . .
    H H17A 1.2667 0.0445 0.2903 0.068 Uiso calc R 1 1 . .
    H H17B 1.2849 -0.1026 0.3360 0.068 Uiso calc R 1 1 . .
    H H17C 1.1124 -0.0204 0.3256 0.068 Uiso calc R 1 1 . .
loop_
    _atom_site_aniso_label
    _atom_site_aniso_U_11
    _atom_site_aniso_U_22
    _atom_site_aniso_U_33
    _atom_site_aniso_U_12
    _atom_site_aniso_U_13
    _atom_site_aniso_U_23
    O1 0.0552(12) 0.0343(10) 0.0526(11) 0.0138(8) -0.0047(9) 0.0018(8)
    C1 0.0362(12) 0.0309(12) 0.0411(13) 0.0041(10) 0.0072(10) 0.0040(10)
    C2 0.0320(12) 0.0341(12) 0.0337(11) 0.0015(9) 0.0064(9) 0.0060(9)
    C3 0.0325(12) 0.0419(13) 0.0386(13) 0.0033(10) 0.0049(10) 0.0057(10)
    C4 0.0348(13) 0.0535(16) 0.0364(12) -0.0016(11) 0.0010(10) 0.0084(11)
    C5 0.0385(13) 0.0535(16) 0.0310(12) -0.0045(12) -0.0021(10) -0.0052(11)
    C6 0.0367(13) 0.0341(12) 0.0387(12) 0.0027(10) 0.0032(10) -0.0021(10)
    C7 0.0275(11) 0.0383(12) 0.0284(10) -0.0015(9) 0.0024(8) 0.0025(9)
    O2 0.0334(9) 0.0288(8) 0.0338(8) 0.0034(6) -0.0010(7) -0.0029(6)
    C8 0.0288(11) 0.0274(11) 0.0323(11) 0.0008(8) 0.0043(9) -0.0005(8)
    C9 0.0352(12) 0.0279(11) 0.0355(12) 0.0019(9) 0.0047(9) -0.0007(9)
    O3 0.0531(12) 0.0278(9) 0.0499(11) 0.0098(8) -0.0076(9) -0.0076(8)
    C10 0.0287(11) 0.0295(11) 0.0319(11) 0.0007(9) 0.0056(9) -0.0028(9)
    C11 0.0295(11) 0.0306(11) 0.0305(11) 0.0011(9) 0.0033(9) -0.0020(9)
    C12 0.0307(11) 0.0290(11) 0.0304(11) 0.0017(9) 0.0019(9) -0.0008(9)
    C13 0.0289(11) 0.0325(12) 0.0312(11) -0.0004(9) 0.0025(9) -0.0036(9)
    C14 0.0362(12) 0.0346(12) 0.0366(12) -0.0012(10) 0.0020(10) -0.0068(10)
    C15 0.0348(12) 0.0293(11) 0.0392(12) 0.0016(9) -0.0010(10) -0.0033(9)
    O4 0.0478(10) 0.0286(9) 0.0364(9) 0.0067(7) -0.0086(7) -0.0043(7)
    C16 0.0587(17) 0.0295(12) 0.0469(15) 0.0069(12) -0.0167(13) -0.0093(11)
    O5 0.0425(10) 0.0384(9) 0.0321(8) 0.0018(8) -0.0089(7) -0.0028(7)
    C17 0.0534(16) 0.0455(15) 0.0351(13) -0.0058(12) -0.0086(11) -0.0064(11)
_geom_special_details
;
All e.s.d.'s (except the e.s.d. in the dihedral angle between two l.s. planes)
are estimated using the full covariance matrix. The cell e.s.d.'s are taken
into account individually in the estimation of e.s.d.'s in distances, angles
and torsion angles; correlations between e.s.d.'s in cell parameters are only
used when they are defined by crystal symmetry. An approximate (isotropic)
treatment of cell e.s.d.'s is used for estimating e.s.d.'s involving l.s.
planes.
;
loop_
    _geom_bond_atom_site_label_1
    _geom_bond_atom_site_label_2
    _geom_bond_site_symmetry_2
    _geom_bond_distance
    _geom_bond_publ_flag
    O1 C1 . 1.250(3) ?
    C1 C9 . 1.437(3) ?
    C1 C2 . 1.447(4) ?
    C2 C7 . 1.388(3) ?
    C2 C3 . 1.398(3) ?
    C3 C4 . 1.371(4) ?
    C3 H3 . 0.9500 ?
    C4 C5 . 1.397(4) ?
    C4 H4 . 0.9500 ?
    C5 C6 . 1.381(3) ?
    C5 H5 . 0.9500 ?
    C6 C7 . 1.388(3) ?
    C6 H6 . 0.9500 ?
    C7 O2 . 1.359(3) ?
    O2 C8 . 1.370(3) ?
    C8 C9 . 1.369(3) ?
    C8 C10 . 1.457(3) ?
    C9 O3 . 1.356(3) ?
    O3 H3A . 0.8400 ?
    C10 C15 . 1.392(3) ?
    C10 C11 . 1.418(3) ?
    C11 C12 . 1.370(3) ?
    C11 H11 . 0.9500 ?
    C12 O4 . 1.371(3) ?
    C12 C13 . 1.401(3) ?
    C13 O5 . 1.362(3) ?
    C13 C14 . 1.387(3) ?
    C14 C15 . 1.388(3) ?
    C14 H14 . 0.9500 ?
    C15 H15 . 0.9500 ?
    O4 C16 . 1.420(3) ?
    C16 H16A . 0.9800 ?
    C16 H16B . 0.9800 ?
    C16 H16C . 0.9800 ?
    O5 C17 . 1.429(3) ?
    C17 H17A . 0.9800 ?
    C17 H17B . 0.9800 ?
    C17 H17C . 0.9800 ?
loop_
    _geom_angle_atom_site_label_1
    _geom_angle_atom_site_label_2
    _geom_angle_atom_site_label_3
    _geom_angle_site_symmetry_1
    _geom_angle_site_symmetry_3
    _geom_angle
    _geom_angle_publ_flag
    O1 C1 C9 . . 120.6(2) ?
    O1 C1 C2 . . 122.8(2) ?
    C9 C1 C2 . . 116.6(2) ?
    C7 C2 C3 . . 118.5(2) ?
    C7 C2 C1 . . 118.5(2) ?
    C3 C2 C1 . . 123.0(2) ?
    C4 C3 C2 . . 120.5(2) ?
    C4 C3 H3 . . 119.7 ?
    C2 C3 H3 . . 119.7 ?
    C3 C4 C5 . . 120.2(2) ?
    C3 C4 H4 . . 119.9 ?
    C5 C4 H4 . . 119.9 ?
    C6 C5 C4 . . 120.2(3) ?
    C6 C5 H5 . . 119.9 ?
    C4 C5 H5 . . 119.9 ?
    C5 C6 C7 . . 119.0(2) ?
    C5 C6 H6 . . 120.5 ?
    C7 C6 H6 . . 120.5 ?
    O2 C7 C6 . . 116.4(2) ?
    O2 C7 C2 . . 122.0(2) ?
    C6 C7 C2 . . 121.5(2) ?
    C7 O2 C8 . . 121.53(18) ?
    C9 C8 O2 . . 119.4(2) ?
    C9 C8 C10 . . 129.5(2) ?
    O2 C8 C10 . . 111.13(19) ?
    O3 C9 C8 . . 120.2(2) ?
    O3 C9 C1 . . 117.8(2) ?
    C8 C9 C1 . . 121.9(2) ?
    C9 O3 H3A . . 109.5 ?
    C15 C10 C11 . . 117.9(2) ?
    C15 C10 C8 . . 123.7(2) ?
    C11 C10 C8 . . 118.4(2) ?
    C12 C11 C10 . . 120.9(2) ?
    C12 C11 H11 . . 119.6 ?
    C10 C11 H11 . . 119.6 ?
    C11 C12 O4 . . 124.1(2) ?
    C11 C12 C13 . . 120.6(2) ?
    O4 C12 C13 . . 115.3(2) ?
    O5 C13 C14 . . 125.3(2) ?
    O5 C13 C12 . . 115.8(2) ?
    C14 C13 C12 . . 118.9(2) ?
    C13 C14 C15 . . 120.8(2) ?
    C13 C14 H14 . . 119.6 ?
    C15 C14 H14 . . 119.6 ?
    C14 C15 C10 . . 120.9(2) ?
    C14 C15 H15 . . 119.6 ?
    C10 C15 H15 . . 119.6 ?
    C12 O4 C16 . . 116.58(18) ?
    O4 C16 H16A . . 109.5 ?
    O4 C16 H16B . . 109.5 ?
    H16A C16 H16B . . 109.5 ?
    O4 C16 H16C . . 109.5 ?
    H16A C16 H16C . . 109.5 ?
    H16B C16 H16C . . 109.5 ?
    C13 O5 C17 . . 116.8(2) ?
    O5 C17 H17A . . 109.5 ?
    O5 C17 H17B . . 109.5 ?
    H17A C17 H17B . . 109.5 ?
    O5 C17 H17C . . 109.5 ?
    H17A C17 H17C . . 109.5 ?
    H17B C17 H17C . . 109.5 ?
loop_
    _geom_torsion_atom_site_label_1
    _geom_torsion_atom_site_label_2
    _geom_torsion_atom_site_label_3
    _geom_torsion_atom_site_label_4
    _geom_torsion_site_symmetry_1
    _geom_torsion_site_symmetry_2
    _geom_torsion_site_symmetry_3
    _geom_torsion_site_symmetry_4
    _geom_torsion
    _geom_torsion_publ_flag
    O1 C1 C2 C7 . . . . -177.7(2) ?
    C9 C1 C2 C7 . . . . 1.8(3) ?
    O1 C1 C2 C3 . . . . 1.5(4) ?
    C9 C1 C2 C3 . . . . -179.1(2) ?
    C7 C2 C3 C4 . . . . 0.5(4) ?
    C1 C2 C3 C4 . . . . -178.7(2) ?
    C2 C3 C4 C5 . . . . 0.0(4) ?
    C3 C4 C5 C6 . . . . 0.0(4) ?
    C4 C5 C6 C7 . . . . -0.5(4) ?
    C5 C6 C7 O2 . . . . -179.3(2) ?
    C5 C6 C7 C2 . . . . 1.0(4) ?
    C3 C2 C7 O2 . . . . 179.3(2) ?
    C1 C2 C7 O2 . . . . -1.5(3) ?
    C3 C2 C7 C6 . . . . -1.0(4) ?
    C1 C2 C7 C6 . . . . 178.2(2) ?
    C6 C7 O2 C8 . . . . 179.8(2) ?
    C2 C7 O2 C8 . . . . -0.5(3) ?
    C7 O2 C8 C9 . . . . 2.1(3) ?
    C7 O2 C8 C10 . . . . -179.22(19) ?
    O2 C8 C9 O3 . . . . 178.8(2) ?
    C10 C8 C9 O3 . . . . 0.5(4) ?
    O2 C8 C9 C1 . . . . -1.8(4) ?
    C10 C8 C9 C1 . . . . 179.9(2) ?
    O1 C1 C9 O3 . . . . -1.3(4) ?
    C2 C1 C9 O3 . . . . 179.3(2) ?
    O1 C1 C9 C8 . . . . 179.3(2) ?
    C2 C1 C9 C8 . . . . -0.2(4) ?
    C9 C8 C10 C15 . . . . -5.2(4) ?
    O2 C8 C10 C15 . . . . 176.3(2) ?
    C9 C8 C10 C11 . . . . 174.2(2) ?
    O2 C8 C10 C11 . . . . -4.2(3) ?
    C15 C10 C11 C12 . . . . 2.0(3) ?
    C8 C10 C11 C12 . . . . -177.5(2) ?
    C10 C11 C12 O4 . . . . 179.4(2) ?
    C10 C11 C12 C13 . . . . -0.1(3) ?
    C11 C12 C13 O5 . . . . 177.7(2) ?
    O4 C12 C13 O5 . . . . -1.8(3) ?
    C11 C12 C13 C14 . . . . -1.8(3) ?
    O4 C12 C13 C14 . . . . 178.6(2) ?
    O5 C13 C14 C15 . . . . -177.6(2) ?
    C12 C13 C14 C15 . . . . 1.9(4) ?
    C13 C14 C15 C10 . . . . -0.1(4) ?
    C11 C10 C15 C14 . . . . -1.9(4) ?
    C8 C10 C15 C14 . . . . 177.6(2) ?
    C11 C12 O4 C16 . . . . -2.7(4) ?
    C13 C12 O4 C16 . . . . 176.9(2) ?
    C14 C13 O5 C17 . . . . 8.9(3) ?
    C12 C13 O5 C17 . . . . -170.6(2) ?
loop_
    _geom_hbond_atom_site_label_D
    _geom_hbond_atom_site_label_H
    _geom_hbond_atom_site_label_A
    _geom_hbond_site_symmetry_A
    _geom_hbond_distance_DH
    _geom_hbond_distance_HA
    _geom_hbond_distance_DA
    _geom_hbond_angle_DHA
    O3 H3A O1 . 0.84 2.26 2.710(3) 113
    O3 H3A O1 3_665 0.84 1.96 2.719(3) 150
    C17 H17A O4 2_755 0.98 2.56 3.283(3) 130
data_New_Global_Publ_Block
_journal_date_recd_electronic     2014-08-02
_journal_date_accepted     2014-08-08
_journal_name_full     'Acta Crystallographica, Section E'
_journal_year     2014
_journal_volume     70
_journal_issue      9
_journal_page_first     o999
_journal_page_last     o1000
_journal_paper_category     HO
_journal_paper_doi     10.1107/S1600536814018212
_journal_coeditor_code     HB7265
_publ_contact_author_name     'Dongsoo Koh'
_publ_contact_author_address
;
Department of Applied Chemistry, Dongduk Women's University, Seoul 136-714,
Republic of Korea
;
_publ_contact_author_email     'dskoh@dongduk.ac.kr'
_publ_contact_author_fax     '82-2-940-4510'
_publ_contact_author_phone     '82-10-3999-4512'
_publ_section_title
;
Crystal structure of 2-(3,4-dimethoxyphenyl)-3-hydroxy-4<i>H</i>-chromen-4-one
;
loop_
    _publ_author_name
    _publ_author_footnote
    _publ_author_address
    'Yoo, Jin Sil' .
;
Department of Applied Chemistry, Dongduk Women's University, Seoul 136-714,
Republic of Korea
;
    'Lim, Yoongho' .
;
Division of Bioscience and Biotechnology, BMIC, Konkuk University,
Seoul 143-701, Republic of Korea
;
    'Koh, Dongsoo' .
;
Department of Applied Chemistry, Dongduk Women's University, Seoul 136-714,
Republic of Korea
;
