# Supplementary material for: Crystal structure of 2-(3,4-di­meth­oxy­phen­yl)-3-hy­droxy-4H-chromen-4-one
Source: Acta Crystallogr Sect E Struct Rep Online. 2014 Aug 13;70(Pt 9):o999–o1000. doi: 10.1107/S1600536814018212 (PMC4186158; doi:10.1107/S1600536814018212)
Supplement: Supplementary file 2 [file e-70-0o999-Isup2.hkl]

# 
# h,k,l, Fc-squared, Fo-squared, sigma(Fo-squared) and status flag 
# 
data_I
_shelx_title ' A6080 in P2(1)/n' 
_shelx_refln_list_code          4 
_shelx_F_calc_maximum      225.14 
_exptl_crystal_F_000       624.00 
_reflns_d_resolution_high  0.7490 
 
loop_ 
 _symmetry_equiv_pos_as_xyz 
 'x, y, z' 
 '-x+1/2, y+1/2, -z+1/2' 
 '-x, -y, -z' 
 'x-1/2, -y-1/2, z-1/2' 
 
_cell_length_a     8.2009 
_cell_length_b     9.2917 
_cell_length_c    18.2684 
_cell_angle_alpha  90.000 
_cell_angle_beta   96.322 
_cell_angle_gamma  90.000 
 
_shelx_F_squared_multiplier     1.000 
 
loop_ 
 _refln_index_h 
 _refln_index_k 
 _refln_index_l 
 _refln_F_squared_calc 
 _refln_F_squared_meas 
 _refln_F_squared_sigma 
 _refln_observed_status 
   2   0   0    10829.96     9256.90     29.36 o 
   4   0   0       15.58       16.64      2.43 o 
   6   0   0      437.07      472.63     13.70 o 
   8   0   0       57.63       52.36      5.72 o 
  10   0   0        0.00        1.73      1.39 o 
   1   1   0       88.23      102.21      1.63 o 
   2   1   0      710.21      710.87      5.69 o 
   3   1   0      101.56       90.93      2.43 o 
   4   1   0      705.35      653.99      7.56 o 
   5   1   0       10.20        9.57      1.33 o 
   6   1   0        7.80        7.91      1.77 o 
   7   1   0       93.79       96.95      5.02 o 
   8   1   0        5.36        6.68      2.02 o 
   9   1   0        0.55       -0.66      1.16 o 
  10   1   0       25.67       29.36      3.23 o 
   0   2   0     2739.69     2565.59     58.78 o 
   1   2   0      696.53      647.80      7.31 o 
   2   2   0      907.07      770.17     11.54 o 
   3   2   0       56.93       43.85      1.87 o 
   4   2   0        4.75        7.28      1.91 o 
   5   2   0      153.37      141.75      4.06 o 
   6   2   0       34.67       48.10      7.13 o 
   7   2   0       38.16       32.56      3.23 o 
   8   2   0      134.08      139.09      6.48 o 
   9   2   0       13.69       13.85      2.83 o 
  10   2   0        0.14       -0.74      1.56 o 
   1   3   0      391.56      352.11      3.72 o 
   2   3   0      618.21      629.87      5.48 o 
   3   3   0     1058.76     1006.16      8.88 o 
   4   3   0      234.38      230.00      4.19 o 
   5   3   0       69.59       59.33      2.49 o 
   6   3   0       11.57       10.06      1.45 o 
   7   3   0       11.11       11.87      1.73 o 
   8   3   0      278.76      286.77      7.69 o 
   9   3   0       66.53       78.15      4.40 o 
  10   3   0        4.35        0.58      3.47 o 
   0   4   0     3661.70     3699.64    110.01 o 
   1   4   0     1514.46     1439.89     18.67 o 
   2   4   0      699.64      687.76     10.96 o 
   3   4   0      123.17      126.36      3.10 o 
   4   4   0      313.85      320.89      5.16 o 
   5   4   0      221.52      208.00      5.63 o 
   6   4   0       63.49       63.35      2.97 o 
   7   4   0      139.72      132.25      4.38 o 
   8   4   0      115.65      120.61      4.95 o 
   9   4   0       20.84        8.15     11.18 o 
  10   4   0       32.27       18.32     22.97 o 
   1   5   0     1839.64     1964.96     29.70 o 
   2   5   0        0.27        0.70      0.46 o 
   3   5   0       42.42       36.02      1.85 o 
   4   5   0      329.54      362.73      6.93 o 
   5   5   0        6.25        3.83      1.01 o 
   6   5   0       66.64       67.98      3.52 o 
   7   5   0        9.58        8.02      1.55 o 
   8   5   0        6.65        4.12      1.47 o 
   9   5   0        0.25       -0.63      0.63 o 
   0   6   0      325.34      363.24     12.40 o 
   1   6   0       15.48       16.50      1.34 o 
   2   6   0      327.00      312.82      5.07 o 
   3   6   0      110.77      110.34      3.22 o 
   4   6   0        0.85        0.76      0.74 o 
   5   6   0       69.06       68.10      2.94 o 
   6   6   0       32.12       34.40      2.30 o 
   7   6   0        3.53        3.97      1.33 o 
   8   6   0        0.55        0.52      0.76 o 
   9   6   0       38.71       11.53     17.02 o 
   1   7   0       24.23       23.70      1.67 o 
   2   7   0       29.48       24.98      1.72 o 
   3   7   0       20.74       10.85      1.33 o 
   4   7   0       14.31        9.51      1.45 o 
   5   7   0       65.85       57.56      2.82 o 
   6   7   0       19.55       18.57      2.27 o 
   7   7   0       10.00       12.64      2.06 o 
   8   7   0        9.35        8.30      1.40 o 
   0   8   0      122.56      133.79      5.45 o 
   1   8   0        9.32        7.49      1.26 o 
   2   8   0       34.09       28.71      1.99 o 
   3   8   0      380.61      430.76     11.59 o 
   4   8   0       60.12       55.34      3.37 o 
   5   8   0      162.31      168.44     10.07 o 
   6   8   0       85.33       91.90      4.57 o 
   7   8   0        0.27        1.91      1.73 o 
   8   8   0        0.00       -0.31      1.11 o 
   1   9   0        1.72        1.05      0.79 o 
   2   9   0       18.81       20.50      1.88 o 
   3   9   0      188.69      215.26     13.95 o 
   4   9   0        0.57        1.31      1.00 o 
   5   9   0       37.82       37.74      3.04 o 
   6   9   0        9.07        3.35      2.60 o 
   7   9   0       43.60       64.38     10.66 o 
   0  10   0       55.27       54.74      4.04 o 
   1  10   0      189.33      204.63      6.34 o 
   2  10   0        0.02        0.43      0.79 o 
   3  10   0       17.19       20.80      2.29 o 
   4  10   0       26.38       31.73      2.70 o 
   5  10   0       17.78       26.87      2.49 o 
   6  10   0       12.57       21.65      2.28 o 
   1  11   0       17.92       18.03      2.60 o 
   2  11   0        0.00       -0.69      0.70 o 
   3  11   0       37.96       58.32      3.73 o 
   4  11   0        2.56        4.46      1.12 o 
   5  11   0       23.55       36.99      3.73 o 
   0  12   0        5.95       10.23      3.12 o 
   1  12   0        3.27        3.38      1.30 o 
   2  12   0        0.14        1.90      0.96 o 
  -9   0   1        0.45        2.60      1.91 o 
  -7   0   1      837.55      864.82     20.46 o 
  -5   0   1       18.93       13.87      2.60 o 
  -1   0   1      187.58      200.25      3.81 o 
   1   0   1     1337.02     1258.91     10.75 o 
   3   0   1     2658.55     2310.34     14.65 o 
   5   0   1     2472.82     2611.28     28.78 o 
   7   0   1       92.51       93.97      6.94 o 
   9   0   1       26.72       33.12      5.03 o 
 -10   1   1       49.72       57.22      6.42 o 
  -9   1   1       74.93       84.05      5.39 o 
  -8   1   1        6.77        9.12      2.33 o 
  -7   1   1      207.02      224.22      7.48 o 
  -6   1   1        3.52        2.22      1.16 o 
  -5   1   1      164.29      149.41      5.09 o 
  -4   1   1      613.78      568.23      7.10 o 
  -3   1   1       20.71       20.38      1.27 o 
  -2   1   1      303.55      266.53      3.57 o 
  -1   1   1     1959.13     1790.99      9.63 o 
   0   1   1     8602.98     6238.97    217.93 o 
   1   1   1     3701.16     3265.62     26.53 o 
   2   1   1     1072.88      971.90     22.02 o 
   3   1   1       14.21       11.82      2.17 o 
   4   1   1      127.12      125.56      4.54 o 
   5   1   1       52.89       48.02      2.43 o 
   6   1   1       39.55       38.78      2.46 o 
   7   1   1        5.24        3.99      1.62 o 
   8   1   1       35.67       35.28      3.43 o 
   9   1   1       63.14       67.02      4.83 o 
  10   1   1        0.29       -0.32      0.83 o 
 -10   2   1      117.79       45.89     70.83 o 
  -9   2   1       33.81       38.58      3.85 o 
  -8   2   1        0.81        0.74      1.25 o 
  -7   2   1      233.00      240.84      7.83 o 
  -6   2   1      371.88      369.31      7.27 o 
  -5   2   1        0.54        0.40      0.70 o 
  -4   2   1       48.57       44.07      2.17 o 
  -3   2   1      142.01      128.69      3.06 o 
  -2   2   1     4229.24     3835.78     33.61 o 
  -1   2   1      595.16      527.44      3.98 o 
   0   2   1      528.64      472.31      3.44 o 
   1   2   1      457.48      382.33      3.15 o 
   2   2   1     1253.80     1243.52     13.25 o 
   3   2   1        4.34        1.32      0.52 o 
   4   2   1     1206.58     1153.25     16.90 o 
   5   2   1       31.64       29.15      1.99 o 
   6   2   1       34.20       31.07      2.29 o 
   7   2   1      389.30      411.98      8.57 o 
   8   2   1      170.65      188.80      7.40 o 
   9   2   1       73.38       85.07      5.43 o 
  10   2   1        0.09       -0.88      0.88 o 
 -10   3   1       25.71       13.65     10.31 o 
  -9   3   1       36.92       42.75      3.37 o 
  -8   3   1      344.04      390.03     25.83 o 
  -7   3   1        0.46       -0.17      0.90 o 
  -6   3   1      237.62      228.40      5.89 o 
  -5   3   1      214.94      205.61      4.44 o 
  -4   3   1       52.08       36.27      1.82 o 
  -3   3   1      868.47      888.86     10.89 o 
  -2   3   1      102.47      102.52      2.29 o 
  -1   3   1      273.96      256.62      3.20 o 
   0   3   1     1842.92     1703.57     19.49 o 
   1   3   1      180.26      155.75      2.42 o 
   2   3   1       49.97       52.68      1.12 o 
   3   3   1     1775.50     1761.03     21.07 o 
   4   3   1      194.16      209.84      4.58 o 
   5   3   1       75.14       64.76      2.92 o 
   6   3   1        0.01       -0.02      0.69 o 
   7   3   1      278.54      306.91      6.38 o 
   8   3   1      211.59      233.75      7.16 o 
   9   3   1      150.31      180.79      9.22 o 
  10   3   1       24.21        7.38     15.08 o 
 -10   4   1        1.30       -0.17      1.47 o 
  -9   4   1       30.48       18.99     12.93 o 
  -8   4   1      164.82      170.44      5.32 o 
  -7   4   1      148.59      160.01      4.80 o 
  -6   4   1       65.66       67.64      3.01 o 
  -5   4   1      231.72      240.46      5.66 o 
  -4   4   1      153.50      165.14      3.76 o 
  -3   4   1      628.09      632.50      6.65 o 
  -2   4   1       16.67       22.33      1.34 o 
  -1   4   1       86.08       85.19      2.14 o 
   0   4   1        6.54        1.71      0.47 o 
   1   4   1     1087.26     1122.46     23.37 o 
   2   4   1      939.21      956.27     11.34 o 
   3   4   1       53.00       67.23      2.20 o 
   4   4   1      155.12      190.26      3.98 o 
   5   4   1      170.01      170.94      4.78 o 
   6   4   1      219.46      220.92      7.01 o 
   7   4   1       31.73       33.55      2.45 o 
   8   4   1       12.52       14.81      1.88 o 
   9   4   1        7.07        2.25      5.20 o 
  10   4   1       13.50        1.72      7.89 o 
  -9   5   1       26.25       10.72     13.87 o 
  -8   5   1       65.16       70.46      3.51 o 
  -7   5   1      474.74      516.55     10.16 o 
  -6   5   1        4.54        5.03      1.11 o 
  -5   5   1      194.33      203.75      4.78 o 
  -4   5   1       15.48       12.35      1.35 o 
  -3   5   1       20.41       21.93      1.51 o 
  -2   5   1      191.33      202.98      3.81 o 
  -1   5   1       19.15       16.18      1.24 o 
   0   5   1       10.35       12.69      1.09 o 
   1   5   1      123.60      161.01      3.24 o 
   2   5   1       81.68       74.14      2.33 o 
   3   5   1     1194.95     1265.76     15.12 o 
   4   5   1       37.66       45.75      2.20 o 
   5   5   1       88.81       79.98      3.04 o 
   6   5   1      178.25      183.34      5.51 o 
   7   5   1      125.43      130.13      5.40 o 
   8   5   1        9.05        7.89      1.89 o 
   9   5   1       23.39        4.17      7.20 o 
  -9   6   1        0.24       -0.25      0.69 o 
  -8   6   1        8.36       12.21      1.93 o 
  -7   6   1        0.56        1.02      0.92 o 
  -6   6   1      139.40      147.52      5.15 o 
  -5   6   1      104.16       98.26      3.51 o 
  -4   6   1        0.70        1.11      0.75 o 
  -3   6   1      192.38      184.51      4.75 o 
  -2   6   1       42.68       43.34      1.99 o 
  -1   6   1       16.60       18.84      1.42 o 
   0   6   1        0.45        2.95      0.73 o 
   1   6   1       17.43       21.21      1.42 o 
   2   6   1       14.98       19.28      1.46 o 
   3   6   1      646.24      646.99      7.58 o 
   4   6   1       11.26       11.93      1.39 o 
   5   6   1       54.14       54.54      3.25 o 
   6   6   1      145.86      151.06      6.86 o 
   7   6   1        6.59        6.26      1.63 o 
   8   6   1        5.99        1.65      3.05 o 
   9   6   1        0.09        0.67      0.73 o 
  -9   7   1        0.94        1.37      0.97 o 
  -8   7   1        5.64        6.35      1.39 o 
  -7   7   1       81.34       85.86      4.50 o 
  -6   7   1        4.98        6.63      1.67 o 
  -5   7   1        1.57        3.64      1.07 o 
  -4   7   1       67.55       53.89      2.61 o 
  -3   7   1       41.10       34.88      2.08 o 
  -2   7   1       12.64       12.59      1.42 o 
  -1   7   1       44.68       39.41      2.10 o 
   0   7   1       22.55       22.40      1.62 o 
   1   7   1       12.78       12.75      1.31 o 
   2   7   1      133.02      148.52      3.83 o 
   3   7   1      411.76      421.07      8.04 o 
   4   7   1      175.43      172.94      5.31 o 
   5   7   1      118.48      138.86      6.99 o 
   6   7   1        4.86        7.34      1.73 o 
   7   7   1        6.92        8.47      3.03 o 
   8   7   1        9.66       11.50      2.44 o 
  -8   8   1        0.13       -0.66      0.66 o 
  -7   8   1        3.16        5.89      1.19 o 
  -6   8   1       29.48       26.62      2.63 o 
  -5   8   1      284.96      294.89      8.87 o 
  -4   8   1      216.00      228.28     10.04 o 
  -3   8   1      233.76      257.13      5.57 o 
  -2   8   1        7.22       11.54      1.45 o 
  -1   8   1       12.79       13.82      1.51 o 
   0   8   1      716.01      726.86     13.21 o 
   1   8   1      145.19      140.71      3.97 o 
   2   8   1      813.71      834.61     22.17 o 
   3   8   1      196.59      215.61      6.39 o 
   4   8   1      111.86      128.49      5.03 o 
   5   8   1       64.14       78.40      4.20 o 
   6   8   1       14.02       15.91      2.06 o 
   7   8   1        5.15        2.24      3.29 o 
   8   8   1        4.84        7.95      1.62 o 
  -7   9   1       61.03       85.21      4.05 o 
  -6   9   1        5.61       12.85      2.03 o 
  -5   9   1       88.68      127.73      5.37 o 
  -4   9   1      171.54      200.11      6.47 o 
  -3   9   1      137.14      149.33      5.37 o 
  -2   9   1      974.94     1064.78     18.97 o 
  -1   9   1      137.41      143.15      4.30 o 
   0   9   1       61.14       65.21      2.96 o 
   1   9   1      145.38      139.92      4.20 o 
   2   9   1      375.41      386.82     13.44 o 
   3   9   1       33.25       41.42      3.02 o 
   4   9   1       15.62       21.18      2.33 o 
   5   9   1       67.13       83.05      4.40 o 
   6   9   1       11.06        5.61      5.75 o 
   7   9   1       42.86       24.79     32.16 o 
  -6  10   1       17.03       19.99      2.16 o 
  -5  10   1       19.60       23.05      2.36 o 
  -4  10   1        0.09        0.06      0.76 o 
  -3  10   1        0.96        2.05      1.07 o 
  -2  10   1       18.20       20.83      2.17 o 
  -1  10   1        0.04       -0.37      0.68 o 
   0  10   1        1.93        1.34      0.91 o 
   1  10   1       27.12       26.39      2.46 o 
   2  10   1      123.76      131.87      5.24 o 
   3  10   1       13.71       17.03      2.10 o 
   4  10   1       18.25       15.48      2.01 o 
   5  10   1        0.22        1.42      0.81 o 
   6  10   1        3.80        2.56      2.22 o 
  -5  11   1        9.24       11.31      1.97 o 
  -4  11   1       28.39       44.49      3.08 o 
  -3  11   1        0.65        0.97      0.88 o 
  -2  11   1        0.56        0.43      0.98 o 
  -1  11   1       10.20       11.96      2.25 o 
   0  11   1       55.95       78.49      5.09 o 
   1  11   1        0.76        2.31      1.10 o 
   2  11   1        1.59        1.52      0.87 o 
   3  11   1       31.53       43.95      3.19 o 
   4  11   1        1.74        0.68      0.86 o 
  -2  12   1       31.81       59.99      6.59 o 
  -1  12   1      113.12      152.05     10.58 o 
   0  12   1        0.36        1.04      1.39 o 
   1  12   1        5.73        2.43      1.91 o 
   2  12   1       51.87       89.81      7.98 o 
 -10   0   2       37.24       36.41      5.20 o 
  -8   0   2       70.31       71.61      6.76 o 
  -6   0   2      581.13      585.50     15.43 o 
  -4   0   2      540.69      514.42     11.79 o 
  -2   0   2      914.95      903.14     11.27 o 
   0   0   2     1301.96     1188.04     21.12 o 
   2   0   2        0.59        1.04      0.69 o 
   4   0   2        5.16        3.47      0.98 o 
   6   0   2       21.33       22.89      3.29 o 
   8   0   2       43.80       34.85      4.85 o 
  10   0   2        0.07       -1.21      1.21 o 
 -10   1   2       30.83        7.17     15.34 o 
  -9   1   2       14.70       16.70      2.69 o 
  -8   1   2       79.25       94.51      5.39 o 
  -7   1   2      609.28      615.92     12.32 o 
  -6   1   2        5.67        6.16      1.65 o 
  -5   1   2       70.05       48.04      3.06 o 
  -4   1   2       25.10       17.50      1.84 o 
  -3   1   2      402.61      381.51      4.57 o 
  -2   1   2    21479.06    17210.88     88.59 o 
  -1   1   2       19.55       27.14      0.76 o 
   0   1   2     5249.50     4478.56     56.39 o 
   1   1   2      127.27      124.83      3.00 o 
   2   1   2        7.26        6.81      0.71 o 
   3   1   2       24.18       22.39      1.53 o 
   4   1   2     2431.65     2495.37     17.61 o 
   5   1   2     1910.51     1992.53     14.78 o 
   6   1   2       83.07       83.12      3.74 o 
   7   1   2       66.15       63.68      4.04 o 
   8   1   2       29.15       30.23      3.12 o 
   9   1   2        0.09       -0.63      0.99 o 
  10   1   2        0.37        1.82      1.16 o 
 -10   2   2      117.95       44.64     70.65 o 
  -9   2   2      132.79      153.97      7.34 o 
  -8   2   2        4.12        6.38      2.00 o 
  -7   2   2        0.05        0.26      1.10 o 
  -6   2   2       14.37       11.91      2.12 o 
  -5   2   2      267.90      245.18      8.18 o 
  -4   2   2        3.69        2.31      0.69 o 
  -3   2   2      317.34      300.58      5.31 o 
  -2   2   2     3619.91     3508.04     43.27 o 
  -1   2   2       54.68       48.18      1.02 o 
   0   2   2     1355.88     1237.31     11.27 o 
   1   2   2      853.32      785.30     10.43 o 
   2   2   2      490.14      483.14      6.30 o 
   3   2   2      366.79      360.73      4.98 o 
   4   2   2      161.69      163.20      3.85 o 
   5   2   2      107.69       90.85      5.20 o 
   6   2   2        1.48       -0.17      0.76 o 
   7   2   2       87.12       97.28      4.12 o 
   8   2   2       29.23       33.01      3.30 o 
   9   2   2       14.64       15.15      2.91 o 
  10   2   2        3.51        0.56      3.55 o 
 -10   3   2       23.43       17.93      9.75 o 
  -9   3   2       27.71       30.97      3.67 o 
  -8   3   2       53.24       54.35      4.35 o 
  -7   3   2        4.78        4.62      1.77 o 
  -6   3   2        8.74       10.96      1.72 o 
  -5   3   2       76.62       83.36      2.93 o 
  -4   3   2      774.65      800.09      7.06 o 
  -3   3   2     1728.37     1660.95     12.58 o 
  -2   3   2      341.76      323.01      4.53 o 
  -1   3   2       56.29       48.97      1.42 o 
   0   3   2      427.13      382.87      7.08 o 
   1   3   2      402.17      367.90      3.92 o 
   2   3   2      165.39      146.25      2.40 o 
   3   3   2      227.39      240.97      3.00 o 
   4   3   2      195.47      165.81      4.05 o 
   5   3   2      235.71      241.50      5.42 o 
   6   3   2        2.41        1.62      0.85 o 
   7   3   2      268.90      291.89      9.26 o 
   8   3   2      332.73      380.19     11.51 o 
   9   3   2       52.17       45.88      5.89 o 
  10   3   2       25.36        1.04      1.56 o 
 -10   4   2       13.17        9.58      5.26 o 
  -9   4   2       48.64       34.34     18.88 o 
  -8   4   2       54.60       56.58      3.64 o 
  -7   4   2      302.31      306.54      6.58 o 
  -6   4   2       28.79       26.44      2.03 o 
  -5   4   2        3.67        2.59      0.83 o 
  -4   4   2        0.07        0.34      0.60 o 
  -3   4   2      504.22      549.01      6.25 o 
  -2   4   2      176.29      159.92      3.13 o 
  -1   4   2      526.39      529.30      8.58 o 
   0   4   2      166.92      151.84      3.80 o 
   1   4   2     2002.06     1990.29     21.29 o 
   2   4   2        8.22        8.56      0.65 o 
   3   4   2       18.19       19.84      0.95 o 
   4   4   2     1192.00     1243.69     11.94 o 
   5   4   2      309.64      302.27      6.20 o 
   6   4   2      404.40      428.77     11.81 o 
   7   4   2        0.38        0.07      0.89 o 
   8   4   2        0.23       -0.78      1.01 o 
   9   4   2       24.33        5.78      7.04 o 
  10   4   2        9.07        3.51      6.68 o 
 -10   5   2        0.15       -0.45      1.73 o 
  -9   5   2       11.71        5.43      4.32 o 
  -8   5   2      176.79      201.77      5.86 o 
  -7   5   2       96.55       88.62      3.70 o 
  -6   5   2      405.15      439.52      6.75 o 
  -5   5   2      235.94      210.22      5.01 o 
  -4   5   2       30.25       36.76      2.07 o 
  -3   5   2      157.20      138.53      3.41 o 
  -2   5   2       42.29       44.02      2.03 o 
  -1   5   2       21.46       13.48      1.16 o 
   0   5   2        3.09        2.07      0.60 o 
   1   5   2       79.51       77.65      2.50 o 
   2   5   2       70.24       77.89      2.32 o 
   3   5   2      572.62      543.05      6.98 o 
   4   5   2      750.99      788.19     11.21 o 
   5   5   2      609.63      614.67     14.64 o 
   6   5   2      286.29      315.91     10.55 o 
   7   5   2      146.82      155.79      5.90 o 
   8   5   2       86.50       93.68      4.87 o 
   9   5   2      112.64       25.27     35.75 o 
  -9   6   2        1.79        3.72      1.50 o 
  -8   6   2       53.44       63.73      4.00 o 
  -7   6   2        1.50        1.17      0.94 o 
  -6   6   2        0.50        0.04      0.69 o 
  -5   6   2      532.92      556.45      8.86 o 
  -4   6   2        0.02        0.41      0.67 o 
  -3   6   2       19.69       23.97      1.70 o 
  -2   6   2       11.61        7.15      1.07 o 
  -1   6   2      457.11      475.63     10.64 o 
   0   6   2       93.05       82.90      2.55 o 
   1   6   2       16.30       15.99      1.29 o 
   2   6   2       20.49       18.11      1.37 o 
   3   6   2       10.14        6.71      1.03 o 
   4   6   2      139.56      144.06      3.88 o 
   5   6   2      646.27      666.92     14.25 o 
   6   6   2      134.85      136.09      6.55 o 
   7   6   2        0.12       -0.24      0.91 o 
   8   6   2       82.69       21.22     27.93 o 
   9   6   2        0.05        0.16      0.79 o 
  -9   7   2        5.42        8.66      1.67 o 
  -8   7   2        3.01        3.99      1.16 o 
  -7   7   2        6.95        5.80      1.33 o 
  -6   7   2        4.72        3.19      1.27 o 
  -5   7   2       38.40       35.02      2.32 o 
  -4   7   2       69.63       65.51      2.91 o 
  -3   7   2       27.88       27.52      1.92 o 
  -2   7   2        4.73        2.56      0.87 o 
  -1   7   2        0.02        0.19      0.63 o 
   0   7   2        5.66        3.72      0.93 o 
   1   7   2      905.31      945.19     19.87 o 
   2   7   2       73.83       82.28      2.89 o 
   3   7   2       21.54       17.54      1.58 o 
   4   7   2       44.60       37.73      2.76 o 
   5   7   2        2.19        2.40      1.15 o 
   6   7   2       65.16       73.73      5.89 o 
   7   7   2       75.84      100.39      8.67 o 
   8   7   2        7.92        1.41      3.23 o 
  -8   8   2        0.08        0.23      0.93 o 
  -7   8   2       60.93       80.30      3.86 o 
  -6   8   2       10.03       12.39      1.89 o 
  -5   8   2       11.43       18.95      1.88 o 
  -4   8   2        0.06        0.99      0.80 o 
  -3   8   2        2.15        1.44      0.88 o 
  -2   8   2        0.14        0.16      0.70 o 
  -1   8   2       29.06       31.16      2.05 o 
   0   8   2      660.92      669.15     12.76 o 
   1   8   2      485.25      479.79      7.37 o 
   2   8   2       72.76       91.76      3.96 o 
   3   8   2      134.57      164.63      7.46 o 
   4   8   2      134.88      171.93      8.15 o 
   5   8   2        0.10       -0.10      0.88 o 
   6   8   2        3.00        2.19      1.09 o 
   7   8   2        0.92        0.43      0.74 o 
   8   8   2        8.06       10.44      1.90 o 
  -7   9   2       10.87       12.06      1.45 o 
  -6   9   2      117.18      137.63      5.79 o 
  -5   9   2       98.49      115.70      5.10 o 
  -4   9   2       18.19       20.57      2.29 o 
  -3   9   2      283.10      302.28      6.47 o 
  -2   9   2      280.60      311.20      9.13 o 
  -1   9   2        3.39        3.14      0.96 o 
   0   9   2       28.34       29.19      2.15 o 
   1   9   2       84.16       95.94      4.20 o 
   2   9   2       18.13       16.71      2.02 o 
   3   9   2      438.32      458.15     17.10 o 
   4   9   2      296.25      329.81     11.35 o 
   5   9   2        0.00        0.96      0.86 o 
   6   9   2        1.22        1.52      0.87 o 
   7   9   2       10.64        8.71     11.53 o 
  -6  10   2       31.82       45.41      3.37 o 
  -5  10   2        4.63        4.90      1.35 o 
  -4  10   2       43.70       54.04      3.52 o 
  -3  10   2        0.72        2.65      1.08 o 
  -2  10   2        0.00       -0.14      0.74 o 
  -1  10   2       13.37       17.59      2.03 o 
   0  10   2       21.43       25.47      2.43 o 
   1  10   2        9.62       13.00      1.94 o 
   2  10   2        2.36        4.50      1.35 o 
   3  10   2        3.28        0.56      0.83 o 
   4  10   2        0.00        0.56      1.24 o 
   5  10   2       79.45       82.20     41.43 o 
   6  10   2       36.42       18.56     25.92 o 
  -5  11   2        2.05        3.71      1.53 o 
  -4  11   2       15.57       22.66      2.24 o 
  -3  11   2        2.15        2.49      1.12 o 
  -2  11   2        0.19        1.18      1.30 o 
  -1  11   2       35.53       39.45      3.62 o 
   0  11   2       93.57      118.21      5.07 o 
   1  11   2        0.11       -0.95      0.98 o 
   2  11   2        9.73       10.74      2.27 o 
   3  11   2        5.85        6.50      1.77 o 
   4  11   2        0.18        1.75      1.08 o 
  -2  12   2       54.52       83.40      7.80 o 
  -1  12   2       10.67       20.98      3.99 o 
   0  12   2       16.17       25.49      4.16 o 
   1  12   2       13.63       14.74      2.95 o 
   2  12   2       21.40       34.72      3.55 o 
  -9   0   3        7.81       11.27      3.81 o 
  -7   0   3        2.59        1.39      1.73 o 
  -5   0   3       25.94       17.34      2.95 o 
  -3   0   3      352.93      307.23      7.98 o 
  -1   0   3     7873.17     6834.20     44.77 o 
   1   0   3       40.85       36.50      1.33 o 
   3   0   3       31.33       33.98      2.60 o 
   5   0   3     2024.79     2223.06     18.57 o 
   7   0   3       21.73       16.47      3.29 o 
   9   0   3       28.95       32.94      5.03 o 
 -10   1   3       64.29       23.80     35.72 o 
  -9   1   3        2.15        1.54      1.41 o 
  -8   1   3        8.56        6.29      2.02 o 
  -7   1   3        0.28       -0.16      1.16 o 
  -6   1   3       30.94       21.24      2.45 o 
  -5   1   3      147.15      138.16      5.03 o 
  -4   1   3        0.75        2.34      0.98 o 
  -3   1   3       45.05       39.87      1.83 o 
  -2   1   3    50686.57    36115.45   1232.04 o 
  -1   1   3     1950.87     1837.24     12.40 o 
   0   1   3     4005.04     3632.59     30.71 o 
   1   1   3     1293.93     1152.76      8.37 o 
   2   1   3      586.87      535.80      6.20 o 
   3   1   3      494.72      496.71      6.69 o 
   4   1   3        5.14        5.27      1.08 o 
   5   1   3      233.60      235.51      5.09 o 
   6   1   3      107.02      101.12      3.74 o 
   7   1   3        0.14        0.09      0.96 o 
   8   1   3       14.39       14.05      2.37 o 
   9   1   3       95.55       98.48      5.69 o 
  10   1   3        9.75        9.27      2.07 o 
 -10   2   3      103.17       38.41     61.29 o 
  -9   2   3      140.16      158.12      7.53 o 
  -8   2   3       19.69       17.94      2.76 o 
  -7   2   3        1.29        1.73      1.35 o 
  -6   2   3       65.62       63.43      6.85 o 
  -5   2   3      288.24      278.63      7.17 o 
  -4   2   3      354.30      384.76      5.37 o 
  -3   2   3       48.26       54.42      1.88 o 
  -2   2   3      820.12      832.98      8.00 o 
  -1   2   3     1152.22     1104.59      9.41 o 
   0   2   3     2163.31     2040.71     28.88 o 
   1   2   3      334.58      328.97      4.21 o 
   2   2   3      862.77      803.24     13.91 o 
   3   2   3       25.13       17.29      1.24 o 
   4   2   3        8.68        2.81      0.82 o 
   5   2   3       18.44       17.86      2.53 o 
   6   2   3        4.01        3.27      0.95 o 
   7   2   3        6.26        7.27      1.55 o 
   8   2   3      133.55      141.30      4.67 o 
   9   2   3        7.21       10.26      2.42 o 
  10   2   3       57.11       24.05     36.41 o 
 -10   3   3       70.10       38.55     25.32 o 
  -9   3   3       95.77      113.22      8.84 o 
  -8   3   3       17.59       19.02      2.86 o 
  -7   3   3       41.44       43.46      4.77 o 
  -6   3   3      126.78      137.04      4.67 o 
  -5   3   3      105.75       93.74      3.16 o 
  -4   3   3        2.00        2.35      1.31 o 
  -3   3   3      855.37      884.93      6.71 o 
  -2   3   3       71.55       80.33      1.52 o 
  -1   3   3      418.07      374.56      6.61 o 
   0   3   3     3580.27     3381.23     44.80 o 
   1   3   3       15.46       16.47      0.69 o 
   2   3   3      110.84       88.44      1.77 o 
   3   3   3      149.49      142.37      2.37 o 
   4   3   3        0.09        0.30      0.52 o 
   5   3   3       84.33       78.15      3.19 o 
   6   3   3      310.28      319.00      8.74 o 
   7   3   3      166.31      176.32      4.89 o 
   8   3   3        5.52        5.61      1.70 o 
   9   3   3      197.29       87.37    106.80 o 
  10   3   3       80.56       35.58     55.48 o 
 -10   4   3        0.79        0.31      0.71 o 
  -9   4   3       18.72       11.58      6.10 o 
  -8   4   3        1.66        2.71      1.23 o 
  -7   4   3       53.52       53.49      2.90 o 
  -6   4   3      127.32      146.26      3.84 o 
  -5   4   3      138.86      140.00      3.47 o 
  -4   4   3        6.92        6.63      0.96 o 
  -3   4   3      784.23      822.21      9.18 o 
  -2   4   3      425.18      414.49      8.18 o 
  -1   4   3     2022.79     2062.10     30.13 o 
   0   4   3      185.73      199.49      3.38 o 
   1   4   3     3337.00     3377.19     45.37 o 
   2   4   3      316.48      326.02      3.42 o 
   3   4   3      592.19      624.62      8.09 o 
   4   4   3      100.16      104.27      2.51 o 
   5   4   3        1.06        1.28      0.86 o 
   6   4   3      878.90      926.74     21.83 o 
   7   4   3      328.45      352.71     10.42 o 
   8   4   3       67.24       68.03      4.13 o 
   9   4   3       69.50       16.94     24.71 o 
  10   4   3       13.42        4.51      6.24 o 
 -10   5   3        0.03        0.31      1.28 o 
  -9   5   3        4.54        7.39      1.63 o 
  -8   5   3        3.33        4.85      1.45 o 
  -7   5   3        0.04        0.00      0.73 o 
  -6   5   3       41.67       39.23      2.24 o 
  -5   5   3        6.14        6.42      1.10 o 
  -4   5   3      173.32      154.98      3.89 o 
  -3   5   3       24.87       21.39      1.53 o 
  -2   5   3      940.92     1008.97     15.98 o 
  -1   5   3      256.50      246.53      4.01 o 
   0   5   3      878.12      934.65     14.26 o 
   1   5   3       32.70       37.22      1.54 o 
   2   5   3       85.91       89.74      2.41 o 
   3   5   3       26.98       19.59      1.03 o 
   4   5   3        0.68        0.45      0.63 o 
   5   5   3      500.74      520.56     16.57 o 
   6   5   3      155.58      145.27      7.63 o 
   7   5   3       22.64       20.06      2.93 o 
   8   5   3      156.21      179.51      8.27 o 
   9   5   3       47.24       12.52     16.07 o 
  -9   6   3       10.03       13.94      2.37 o 
  -8   6   3        4.26        5.06      1.29 o 
  -7   6   3        5.04        6.40      1.24 o 
  -6   6   3      189.80      193.89      4.75 o 
  -5   6   3       14.22       18.41      1.97 o 
  -4   6   3       21.25       26.23      1.88 o 
  -3   6   3      107.89       98.37      3.11 o 
  -2   6   3       37.98       50.28      1.66 o 
  -1   6   3      138.56      150.38      3.93 o 
   0   6   3        3.32        4.38      0.83 o 
   1   6   3       11.82       12.39      1.11 o 
   2   6   3      122.41      121.81      3.11 o 
   3   6   3       68.23       65.51      2.43 o 
   4   6   3        0.70       -0.24      0.83 o 
   5   6   3        0.01        0.48      0.79 o 
   6   6   3       16.85       13.91      2.63 o 
   7   6   3       44.27       50.16      4.29 o 
   8   6   3       31.78        5.25      8.19 o 
   9   6   3       33.42        7.15     11.08 o 
  -9   7   3        0.10        0.08      1.39 o 
  -8   7   3        9.85        8.26      1.70 o 
  -7   7   3       39.38       41.71      2.45 o 
  -6   7   3       31.26       30.38      2.04 o 
  -5   7   3       93.73      102.30      3.79 o 
  -4   7   3      204.58      191.28      6.48 o 
  -3   7   3        5.54        7.84      1.32 o 
  -2   7   3        0.00       -0.55      0.58 o 
  -1   7   3       15.56       16.93      1.52 o 
   0   7   3       28.81       29.68      1.82 o 
   1   7   3       19.69       18.22      1.53 o 
   2   7   3        0.12       -0.38      0.55 o 
   3   7   3       11.60       10.29      1.69 o 
   4   7   3      102.07      100.41      4.61 o 
   5   7   3       19.56       17.78      2.09 o 
   6   7   3        0.77        1.47      1.21 o 
   7   7   3        2.77       -0.35      2.95 o 
   8   7   3       50.71       11.97     15.16 o 
  -8   8   3        2.05        0.51      0.81 o 
  -7   8   3        0.13        2.29      0.81 o 
  -6   8   3       43.90       55.87      2.73 o 
  -5   8   3       51.00       64.27      3.19 o 
  -4   8   3      491.39      543.92     11.24 o 
  -3   8   3       47.84       39.83      2.36 o 
  -2   8   3      107.80      107.04      3.59 o 
  -1   8   3      213.56      243.52      5.46 o 
   0   8   3      490.53      512.79      9.73 o 
   1   8   3      128.66      145.64      4.82 o 
   2   8   3      185.23      172.14      5.77 o 
   3   8   3      410.28      432.21     11.16 o 
   4   8   3        2.68        2.32      1.16 o 
   5   8   3        0.20       -0.69      0.82 o 
   6   8   3       49.54       60.68      6.76 o 
   7   8   3        0.02        1.02      2.17 o 
   8   8   3       21.71       29.99      4.85 o 
  -7   9   3        5.91        6.98      1.63 o 
  -6   9   3       15.76       17.33      1.77 o 
  -5   9   3      187.68      233.17      7.20 o 
  -4   9   3        9.63       13.30      2.13 o 
  -3   9   3      182.27      189.85      5.17 o 
  -2   9   3       15.50       16.74      1.75 o 
  -1   9   3       74.29       74.29      3.13 o 
   0   9   3      359.56      365.35      9.65 o 
   1   9   3       21.36       22.57      2.23 o 
   2   9   3       14.44       13.98      1.94 o 
   3   9   3        0.15        0.25      0.84 o 
   4   9   3        2.53        0.55      0.90 o 
   5   9   3       12.62       17.27      2.20 o 
   6   9   3        1.85        1.50      0.83 o 
   7   9   3       31.62       11.97     18.29 o 
  -6  10   3        9.03       11.82      1.56 o 
  -5  10   3      128.48      172.95      6.40 o 
  -4  10   3      156.28      184.64      6.47 o 
  -3  10   3       14.18       17.67      1.85 o 
  -2  10   3      100.28      120.25      4.92 o 
  -1  10   3       75.98       81.46      4.07 o 
   0  10   3      162.76      185.78      7.83 o 
   1  10   3       27.57       31.60      3.24 o 
   2  10   3       29.63       34.74      2.76 o 
   3  10   3        9.13       11.63      2.51 o 
   4  10   3       10.70        9.64      2.43 o 
   5  10   3       11.68        6.91     11.18 o 
   6  10   3        5.27        1.12      1.13 o 
  -4  11   3        0.81        4.68      1.73 o 
  -3  11   3       99.61      124.31      9.54 o 
  -2  11   3        0.03        1.73      1.56 o 
  -1  11   3        0.70        0.95      1.47 o 
   0  11   3        0.00        2.97      1.41 o 
   1  11   3        4.41        5.27      1.82 o 
   2  11   3        8.58       10.87      2.07 o 
   3  11   3        6.37        7.75      1.79 o 
   4  11   3        5.50        7.84      2.04 o 
  -2  12   3        0.10        0.35      1.21 o 
  -1  12   3       22.81       17.86      3.64 o 
   0  12   3        8.49       16.12      3.12 o 
   1  12   3        0.13        1.41      1.12 o 
   2  12   3        0.93        2.53      1.25 o 
 -10   0   4       52.50        1.73      1.04 o 
  -8   0   4       48.91       56.00      6.07 o 
  -6   0   4      564.80      508.00     14.74 o 
  -4   0   4     2093.51     2136.04     24.62 o 
  -2   0   4    36893.36    28003.89    891.11 o 
   0   0   4      130.24      137.03      4.80 o 
   2   0   4     2022.99     1893.48     16.12 o 
   4   0   4       35.36       36.64      2.27 o 
   6   0   4       73.22       67.44      5.20 o 
   8   0   4       13.07        8.67      2.95 o 
  10   0   4       64.77       63.80      6.76 o 
 -10   1   4        1.80        1.15      0.79 o 
  -9   1   4      121.50      119.29      6.49 o 
  -8   1   4        0.47       -0.17      1.16 o 
  -7   1   4       14.72       15.14      2.44 o 
  -6   1   4       70.35       68.75      4.11 o 
  -5   1   4        2.96        0.92      0.91 o 
  -4   1   4     3537.17     3479.45     22.50 o 
  -3   1   4       22.23       14.96      1.29 o 
  -2   1   4    11715.54    10368.49     67.35 o 
  -1   1   4     1224.73     1135.29      6.17 o 
   0   1   4      948.46      898.52     10.42 o 
   1   1   4     1322.96     1190.32      6.15 o 
   2   1   4      604.85      564.39      8.53 o 
   3   1   4      417.11      504.62      4.83 o 
   4   1   4       75.53       95.17      3.53 o 
   5   1   4       14.02        9.97      1.32 o 
   6   1   4       93.12       90.49      3.52 o 
   7   1   4       37.05       35.13      2.56 o 
   8   1   4       17.68       16.83      2.57 o 
   9   1   4        0.00       -1.21      1.65 o 
  10   1   4        0.29        0.26      0.86 o 
 -10   2   4      117.99       49.28     78.11 o 
  -9   2   4      103.81      113.57      6.43 o 
  -8   2   4        3.36        5.46      2.08 o 
  -7   2   4       35.34       34.25      3.31 o 
  -6   2   4        5.50        7.43      1.83 o 
  -5   2   4      387.93      373.01     19.07 o 
  -4   2   4      530.68      523.79      7.27 o 
  -3   2   4      597.03      582.96      6.43 o 
  -2   2   4      655.74      660.45      5.82 o 
  -1   2   4      405.35      356.06      2.47 o 
   0   2   4     1045.79     1006.70     13.81 o 
   1   2   4      309.68      305.02      3.15 o 
   2   2   4     1299.58     1329.67     14.01 o 
   3   2   4       68.56       60.81      2.08 o 
   4   2   4        2.35        3.62      0.84 o 
   5   2   4       33.08       27.69      1.98 o 
   6   2   4        0.25        0.38      0.69 o 
   7   2   4       83.95       85.23      3.39 o 
   8   2   4        1.65        2.33      1.05 o 
   9   2   4      220.16      234.41     13.00 o 
  10   2   4       23.53        6.89     11.36 o 
 -10   3   4       46.85       17.99     24.10 o 
  -9   3   4        9.97        8.50      2.51 o 
  -8   3   4       28.00       30.23      3.64 o 
  -7   3   4       22.47       23.53      2.93 o 
  -6   3   4       25.70       23.65      2.69 o 
  -5   3   4      104.96      105.34      3.33 o 
  -4   3   4      585.28      582.50     11.09 o 
  -3   3   4        0.15        0.74      0.47 o 
  -2   3   4       87.92      102.12      2.02 o 
  -1   3   4       70.22       68.95      1.66 o 
   0   3   4     1730.40     1772.27     20.30 o 
   1   3   4      251.02      207.87      3.29 o 
   2   3   4     3665.45     3933.71     46.11 o 
   3   3   4      776.49      820.84     11.33 o 
   4   3   4       68.01       62.49      2.06 o 
   5   3   4      157.38      153.45      4.31 o 
   6   3   4      259.39      258.00      7.64 o 
   7   3   4       68.97       75.99      3.33 o 
   8   3   4       77.02       80.55      4.37 o 
   9   3   4       72.45       36.54     28.74 o 
  10   3   4       15.91        4.40      8.67 o 
 -10   4   4       59.71       39.10     23.80 o 
  -9   4   4      144.20      169.56      7.78 o 
  -8   4   4       18.50       19.13      2.33 o 
  -7   4   4       32.78       28.34      2.50 o 
  -6   4   4       30.59       33.60      2.00 o 
  -5   4   4       67.64       62.55      2.40 o 
  -4   4   4       68.37       64.79      2.21 o 
  -3   4   4       25.57       22.47      1.65 o 
  -2   4   4       24.57       24.81      1.01 o 
  -1   4   4       61.21       59.75      2.35 o 
   0   4   4        3.15        3.66      0.61 o 
   1   4   4      214.49      267.36      4.53 o 
   2   4   4     1024.38     1090.82     13.27 o 
   3   4   4      242.69      261.45      4.49 o 
   4   4   4        6.46        7.22      0.90 o 
   5   4   4      382.78      391.62     14.62 o 
   6   4   4      539.27      556.36     12.26 o 
   7   4   4       66.96       69.70      7.11 o 
   8   4   4       93.91      109.23      5.20 o 
   9   4   4       43.68        0.23      0.63 o 
  -9   5   4        0.00       -0.70      0.70 o 
  -8   5   4       50.95       52.23      3.50 o 
  -7   5   4       76.19       74.37      3.40 o 
  -6   5   4        0.21        1.04      0.75 o 
  -5   5   4      194.98      191.48      4.21 o 
  -4   5   4        0.06        0.32      0.56 o 
  -3   5   4      234.02      257.00      4.63 o 
  -2   5   4       57.14       40.56      1.31 o 
  -1   5   4     1521.39     1648.30     21.95 o 
   0   5   4      425.63      464.25      7.58 o 
   1   5   4       80.92       58.49      1.87 o 
   2   5   4      157.05      122.13      2.30 o 
   3   5   4      218.27      239.22      3.95 o 
   4   5   4       25.27       20.89      1.49 o 
   5   5   4       43.27       37.92      3.43 o 
   6   5   4       23.84       20.32      2.76 o 
   7   5   4        3.87        3.21      1.77 o 
   8   5   4      168.95      205.46     12.48 o 
   9   5   4      118.66       30.78     40.40 o 
  -9   6   4       35.38       38.68      3.04 o 
  -8   6   4       16.05       17.99      2.19 o 
  -7   6   4       11.14       10.44      1.52 o 
  -6   6   4       15.58       16.21      1.58 o 
  -5   6   4        1.64        1.63      0.75 o 
  -4   6   4        5.33        5.60      1.14 o 
  -3   6   4      182.48      193.63      4.34 o 
  -2   6   4       11.08       18.13      2.82 o 
  -1   6   4        3.74        1.70      0.64 o 
   0   6   4      222.52      222.24      4.97 o 
   1   6   4      107.51      107.41      2.78 o 
   2   6   4      201.57      201.98      3.86 o 
   3   6   4       44.82       32.21      2.32 o 
   4   6   4        1.96        4.82      1.35 o 
   5   6   4      319.01      331.88      9.75 o 
   6   6   4        0.64        2.41      1.53 o 
   7   6   4       37.41       37.01      3.74 o 
   8   6   4      166.79       35.63     55.84 o 
   9   6   4       18.74        6.00      7.46 o 
  -8   7   4        0.01       -0.52      0.80 o 
  -7   7   4      252.25      267.05      6.06 o 
  -6   7   4       31.49       32.32      2.13 o 
  -5   7   4        1.26        1.90      0.82 o 
  -4   7   4        3.25        5.16      1.15 o 
  -3   7   4       11.17        9.64      1.42 o 
  -2   7   4      615.52      641.59      9.43 o 
  -1   7   4      120.84      121.23      3.42 o 
   0   7   4      595.96      608.71     13.06 o 
   1   7   4      674.19      736.25     13.64 o 
   2   7   4      255.21      265.08      6.13 o 
   3   7   4      416.26      443.27     14.40 o 
   4   7   4        8.56        8.76      1.74 o 
   5   7   4        1.44        2.49      1.13 o 
   6   7   4        0.42        0.71      1.56 o 
   7   7   4        1.71        1.76      1.65 o 
   8   7   4       25.90       35.02      5.37 o 
  -8   8   4        7.96        8.63      1.49 o 
  -7   8   4        1.35        2.29      0.74 o 
  -6   8   4        1.95        4.23      1.02 o 
  -5   8   4        5.75        6.81      1.55 o 
  -4   8   4       68.26       67.57      3.15 o 
  -3   8   4       74.17       66.83      2.96 o 
  -2   8   4       10.59       12.20      1.52 o 
  -1   8   4       54.99       54.71      2.58 o 
   0   8   4       91.75       87.97      3.78 o 
   1   8   4      899.84      964.51     14.14 o 
   2   8   4      373.65      383.07      7.91 o 
   3   8   4      225.08      247.06      7.44 o 
   4   8   4      155.14      178.99      5.90 o 
   5   8   4      172.76      212.75     10.18 o 
   6   8   4       65.36       41.26     41.96 o 
   7   8   4        7.67        2.05      1.47 o 
  -7   9   4       11.74       12.93      1.52 o 
  -6   9   4       36.99       46.75      2.82 o 
  -5   9   4       26.04       27.81      2.27 o 
  -4   9   4       25.64       32.78      2.40 o 
  -3   9   4       26.58       28.04      2.20 o 
  -2   9   4        0.53        1.06      1.23 o 
  -1   9   4        5.83        9.06      1.71 o 
   0   9   4        8.44        9.00      1.71 o 
   1   9   4       41.25       44.94      2.95 o 
   2   9   4       11.60       12.63      1.86 o 
   3   9   4        0.34       -0.19      0.72 o 
   4   9   4        9.91        9.04      1.75 o 
   5   9   4       51.51       51.67      6.24 o 
   6   9   4       16.26        6.62      9.36 o 
   7   9   4       19.35        8.54     10.66 o 
  -6  10   4        0.01       -0.75      0.83 o 
  -5  10   4       46.79       54.44      6.42 o 
  -4  10   4      184.80      216.95      8.69 o 
  -3  10   4       31.70       36.36      3.68 o 
  -2  10   4        1.60        2.55      1.41 o 
  -1  10   4       42.71       49.94      4.17 o 
   0  10   4       12.03       12.44      2.44 o 
   1  10   4       31.47       31.74      3.43 o 
   2  10   4        5.37        6.76      2.95 o 
   3  10   4        4.46        4.14      1.66 o 
   4  10   4       14.15        5.23      4.33 o 
   5  10   4        6.29        2.26      4.33 o 
  -4  11   4       10.45       17.68      3.64 o 
  -3  11   4       20.67       23.93      4.16 o 
  -2  11   4       19.80       24.29      3.00 o 
  -1  11   4       15.73       10.98      2.33 o 
   0  11   4      100.21      133.06      6.87 o 
   1  11   4        0.88        1.36      1.16 o 
   2  11   4       23.43       39.49      3.79 o 
   3  11   4        4.81       10.37      2.37 o 
   4  11   4        1.48        0.02      1.25 o 
  -2  12   4        0.34        2.95      1.56 o 
  -1  12   4        2.88        7.11      2.60 o 
   0  12   4        1.27        1.70      1.16 o 
   1  12   4       59.48       83.36      6.59 o 
  -9   0   5      181.50      177.89     11.27 o 
  -7   0   5       39.75       37.62      4.85 o 
  -5   0   5      216.66      203.89      8.84 o 
  -3   0   5       73.90       73.69      4.33 o 
  -1   0   5     4269.42     4053.14     14.31 o 
   1   0   5       20.65       24.30      1.16 o 
   3   0   5     6459.37     6721.08     37.28 o 
   5   0   5      696.51      704.08     10.48 o 
   7   0   5       58.01       57.22      5.37 o 
   9   0   5        1.45        3.47      2.43 o 
 -10   1   5       20.85       -0.17      0.74 o 
  -9   1   5       16.80       17.78      2.74 o 
  -8   1   5       14.57       14.10      2.74 o 
  -7   1   5        0.49       -0.09      1.10 o 
  -6   1   5        0.04       -0.66      0.96 o 
  -5   1   5       18.95       17.25      2.14 o 
  -4   1   5      581.97      598.86      9.56 o 
  -3   1   5      698.89      662.01     20.89 o 
  -2   1   5        4.27        3.60      0.54 o 
  -1   1   5       37.09       39.69      1.10 o 
   0   1   5      828.06      795.35     10.36 o 
   1   1   5        0.36        1.70      0.42 o 
   2   1   5      994.62      990.71     16.06 o 
   3   1   5     3371.60     3436.80     13.02 o 
   4   1   5       94.27       95.80      2.50 o 
   5   1   5       35.63       39.17      2.63 o 
   6   1   5       38.50       33.28      2.30 o 
   7   1   5       25.86       25.29      2.27 o 
   8   1   5       16.43       18.62      2.63 o 
   9   1   5       58.61       60.86      6.59 o 
  10   1   5       71.40       38.80     43.87 o 
 -10   2   5        9.16        5.81      6.59 o 
  -9   2   5      106.01      119.26      6.62 o 
  -8   2   5       49.97       64.23      4.66 o 
  -7   2   5        1.93        2.61      1.46 o 
  -6   2   5      107.43      103.86      7.98 o 
  -5   2   5      569.27      577.37      8.64 o 
  -4   2   5     2001.91     2001.40     23.48 o 
  -3   2   5      402.18      400.29     10.66 o 
  -2   2   5     2203.72     2131.25     24.74 o 
  -1   2   5      375.79      311.99      2.84 o 
   0   2   5      238.56      220.30      3.56 o 
   1   2   5      602.38      602.67      6.03 o 
   2   2   5      922.79      918.66     12.44 o 
   3   2   5     1366.17     1399.87     33.63 o 
   4   2   5      469.93      442.84      6.30 o 
   5   2   5       78.93       66.33      2.86 o 
   6   2   5      127.80      123.07      5.00 o 
   7   2   5       55.70       58.61      2.87 o 
   8   2   5       34.28       39.12      3.13 o 
   9   2   5       11.14        4.13      7.98 o 
  10   2   5       17.41        7.68     11.53 o 
 -10   3   5       35.09       11.81     19.77 o 
  -9   3   5       67.52       64.67      6.94 o 
  -8   3   5        1.59        1.70      1.46 o 
  -7   3   5       19.54       18.14      2.66 o 
  -6   3   5        0.01        0.52      1.08 o 
  -5   3   5      436.94      453.77      8.55 o 
  -4   3   5      142.67      150.53      3.66 o 
  -3   3   5       78.77       64.44      1.59 o 
  -2   3   5        0.08        0.10      0.28 o 
  -1   3   5       85.38       85.22      1.40 o 
   0   3   5      553.98      509.00      5.68 o 
   1   3   5      266.51      261.00      3.89 o 
   2   3   5     1208.43     1450.51     21.74 o 
   3   3   5      170.76      159.51      2.81 o 
   4   3   5       60.36       60.32      2.03 o 
   5   3   5      612.21      642.61     18.90 o 
   6   3   5      196.84      181.47      5.13 o 
   7   3   5        0.70        0.49      1.06 o 
   8   3   5       39.86       43.68      3.37 o 
   9   3   5        2.09        1.83      1.41 o 
  10   3   5        0.01        1.25      1.15 o 
 -10   4   5       75.42       93.04      8.67 o 
  -9   4   5       86.77       92.74      4.80 o 
  -8   4   5      128.54      136.62      5.54 o 
  -7   4   5        6.69        6.64      1.60 o 
  -6   4   5       59.94       68.90      3.01 o 
  -5   4   5        0.11       -0.55      0.55 o 
  -4   4   5       37.76       31.64      1.63 o 
  -3   4   5       75.96       69.50      1.66 o 
  -2   4   5       93.28       84.36      1.75 o 
  -1   4   5      229.10      237.48      3.46 o 
   0   4   5       12.77       11.56      0.75 o 
   1   4   5      708.14      731.26      7.87 o 
   2   4   5      131.76      167.96      2.37 o 
   3   4   5      158.73      170.56      4.90 o 
   4   4   5       49.85       58.39      2.02 o 
   5   4   5      301.24      310.38      8.70 o 
   6   4   5       66.90       59.08      4.29 o 
   7   4   5      316.58      341.76     10.42 o 
   8   4   5       73.14       77.45      4.50 o 
   9   4   5       23.60       10.11      6.61 o 
  -9   5   5       43.42       42.38      3.23 o 
  -8   5   5        3.57        4.17      1.30 o 
  -7   5   5        9.51        5.78      1.27 o 
  -6   5   5        1.31       -0.37      0.58 o 
  -5   5   5       24.19       27.30      1.73 o 
  -4   5   5       76.17       72.66      2.46 o 
  -3   5   5       79.98       76.75      2.18 o 
  -2   5   5      197.66      198.76      4.36 o 
  -1   5   5      789.94      816.79     15.19 o 
   0   5   5      249.52      235.17      3.63 o 
   1   5   5     1575.15     1610.79     26.48 o 
   2   5   5       15.40       20.29      1.01 o 
   3   5   5      762.33      769.70     10.71 o 
   4   5   5     1319.80     1319.74     17.53 o 
   5   5   5       74.23       77.42      4.72 o 
   6   5   5        9.45       11.08      2.49 o 
   7   5   5       33.17       37.89      3.86 o 
   8   5   5        0.43       -0.65      0.94 o 
   9   5   5        9.04       -0.14      0.65 o 
  -9   6   5        1.28        1.45      0.84 o 
  -8   6   5      114.24      128.82      5.51 o 
  -7   6   5        5.96        2.57      0.95 o 
  -6   6   5       10.67        8.13      1.29 o 
  -5   6   5       11.35        9.58      1.31 o 
  -4   6   5        2.61        1.64      0.75 o 
  -3   6   5       41.89       37.50      2.05 o 
  -2   6   5       93.05       91.05      2.19 o 
  -1   6   5      483.52      497.85      6.33 o 
   0   6   5       14.91       12.06      1.12 o 
   1   6   5      219.96      191.92      3.63 o 
   2   6   5      336.98      347.34     18.20 o 
   3   6   5      806.28      843.09     18.95 o 
   4   6   5      880.29      921.35     18.76 o 
   5   6   5       59.81       59.47      4.35 o 
   6   6   5        3.16        0.04      1.08 o 
   7   6   5        0.23       -0.08      0.91 o 
   8   6   5        1.84       -1.21      1.56 o 
   9   6   5        1.31        0.89      0.93 o 
  -8   7   5       21.34       22.44      2.52 o 
  -7   7   5       21.30       24.73      1.96 o 
  -6   7   5      107.46      108.28      3.67 o 
  -5   7   5       17.60       18.77      1.62 o 
  -4   7   5       20.00       21.89      2.19 o 
  -3   7   5      179.27      196.76      4.68 o 
  -2   7   5      929.20      962.75     17.27 o 
  -1   7   5      615.06      616.48     10.69 o 
   0   7   5      379.58      403.02      7.56 o 
   1   7   5      312.34      324.59      7.68 o 
   2   7   5      358.56      399.88     10.90 o 
   3   7   5       67.91       63.68      3.35 o 
   4   7   5       66.33       81.72      5.18 o 
   5   7   5        3.46        2.93      1.65 o 
   6   7   5      161.75      182.68      8.15 o 
   7   7   5        0.18        0.05      1.02 o 
   8   7   5       13.64       20.09      4.33 o 
  -8   8   5       15.11       20.11      2.38 o 
  -7   8   5       32.51       26.95      1.96 o 
  -6   8   5        1.26        0.62      0.71 o 
  -5   8   5      139.43      151.86      5.74 o 
  -4   8   5        0.79        1.16      0.80 o 
  -3   8   5        0.06        0.06      0.70 o 
  -2   8   5      109.17      110.93      3.99 o 
  -1   8   5      146.74      160.83      4.19 o 
   0   8   5        6.04        7.48      1.50 o 
   1   8   5      305.23      317.72     11.14 o 
   2   8   5      167.79      184.68      5.55 o 
   3   8   5       85.37       91.78      4.14 o 
   4   8   5        0.34        1.03      0.93 o 
   5   8   5        3.95        8.57      1.70 o 
   6   8   5        6.09        1.73      4.16 o 
   7   8   5       34.80       17.35     26.35 o 
  -7   9   5       19.61       31.28      2.70 o 
  -6   9   5       68.92       77.69      3.75 o 
  -5   9   5       50.23       62.73      3.31 o 
  -4   9   5       83.06       86.92      4.32 o 
  -3   9   5        0.20        1.47      0.99 o 
  -2   9   5       43.20       38.62      3.67 o 
  -1   9   5       33.74       33.65      3.48 o 
   0   9   5      291.75      304.19     13.70 o 
   1   9   5       28.78       21.55      5.55 o 
   2   9   5       40.45       48.26      5.46 o 
   3   9   5       19.69       25.64      3.18 o 
   4   9   5       87.64       88.48      5.64 o 
   5   9   5        7.84        4.40      3.21 o 
   6   9   5       16.23        6.77     11.44 o 
  -6  10   5       11.40       15.31      1.82 o 
  -5  10   5       59.25       62.85      5.70 o 
  -4  10   5       67.63       79.30      5.39 o 
  -3  10   5       67.14       76.67      5.27 o 
  -2  10   5       37.71       49.12      4.23 o 
  -1  10   5       71.83       86.00      6.50 o 
   0  10   5       12.86       12.74      2.76 o 
   1  10   5       11.99        4.99      1.70 o 
   2  10   5       70.53       65.39      4.90 o 
   3  10   5       20.45       27.08      3.30 o 
   4  10   5        1.43        0.69      1.56 o 
   5  10   5       88.44       48.02     66.49 o 
  -4  11   5        0.44        1.04      1.39 o 
  -3  11   5       11.71       17.68      3.64 o 
  -2  11   5       70.34       86.91      5.64 o 
  -1  11   5       21.44       24.21      3.06 o 
   0  11   5       11.20       19.12      3.90 o 
   1  11   5        0.14       -0.91      0.91 o 
   2  11   5       34.28       50.11      4.23 o 
   3  11   5       30.12       49.88      4.47 o 
   4  11   5       23.65       16.02     20.37 o 
  -1  12   5        0.36        1.00      1.12 o 
   0  12   5        0.25        1.73      1.18 o 
   1  12   5        4.77        2.96      1.54 o 
 -10   0   6       10.25       -0.87      1.04 o 
  -8   0   6        7.10        4.85      2.60 o 
  -6   0   6      428.23      438.30     14.04 o 
  -4   0   6     1056.24     1049.47     18.03 o 
  -2   0   6      294.66      277.62      7.16 o 
   0   0   6     1505.10     1393.59     20.32 o 
   2   0   6     2818.80     2828.87     21.85 o 
   4   0   6      149.99      159.86      6.42 o 
   6   0   6      148.51      141.58      5.33 o 
   8   0   6        2.26        0.00      1.56 o 
 -10   1   6        0.42       -0.47      1.56 o 
  -9   1   6       12.04        9.59      4.68 o 
  -8   1   6       45.42       41.70      3.80 o 
  -7   1   6      108.02      103.44      5.45 o 
  -6   1   6      161.65      175.90      6.38 o 
  -5   1   6       63.62       61.20      3.74 o 
  -4   1   6     2438.25     2447.54     15.87 o 
  -3   1   6      383.83      353.93      4.57 o 
  -2   1   6       13.20       12.26      0.82 o 
  -1   1   6       14.09        7.01      0.56 o 
   0   1   6      140.61      126.14      1.56 o 
   1   1   6       12.76        9.78      0.53 o 
   2   1   6        6.09        8.95      0.73 o 
   3   1   6      988.69     1089.51     11.57 o 
   4   1   6        0.55        0.72      0.45 o 
   5   1   6        0.36        0.85      0.69 o 
   6   1   6       42.02       40.62      2.23 o 
   7   1   6      211.71      221.64      5.29 o 
   8   1   6       26.67       26.43      2.50 o 
   9   1   6       16.90       23.41      4.33 o 
  10   1   6        1.52        2.25      1.47 o 
 -10   2   6        7.00       -0.09      0.74 o 
  -9   2   6        3.00        1.21      1.39 o 
  -8   2   6        0.41        1.13      1.56 o 
  -7   2   6        2.19        1.64      1.41 o 
  -6   2   6       60.68       62.24      4.05 o 
  -5   2   6      180.21      185.20      5.00 o 
  -4   2   6     6111.28     6124.32     53.12 o 
  -3   2   6     1675.22     1651.11     10.41 o 
  -2   2   6       64.53       68.20      1.72 o 
  -1   2   6      224.37      227.48      3.97 o 
   0   2   6      395.39      418.33      3.76 o 
   1   2   6      154.42      171.23      3.44 o 
   2   2   6       83.48      100.31      1.83 o 
   3   2   6      133.89      129.14      2.60 o 
   4   2   6      384.52      367.79      5.75 o 
   5   2   6      328.88      290.92      5.81 o 
   6   2   6       76.68       89.82      3.58 o 
   7   2   6      600.51      599.05     10.54 o 
   8   2   6       98.00      111.30      5.00 o 
   9   2   6       63.22       21.46     33.64 o 
  10   2   6        0.29       -0.31      0.99 o 
 -10   3   6       10.63        2.60      6.24 o 
  -9   3   6        0.33        1.65      1.28 o 
  -8   3   6       19.91       21.09      3.00 o 
  -7   3   6       82.66       83.00      6.33 o 
  -6   3   6        2.81        2.37      1.12 o 
  -5   3   6      136.80      124.86      4.27 o 
  -4   3   6     1011.25     1058.92     14.98 o 
  -3   3   6     1213.07     1225.75      7.58 o 
  -2   3   6      142.77      137.36      2.59 o 
  -1   3   6      104.52      108.25      2.12 o 
   0   3   6       66.91       56.25      1.34 o 
   1   3   6     2298.29     2387.56     29.40 o 
   2   3   6      150.70      154.86      4.57 o 
   3   3   6        1.18        0.64      0.29 o 
   4   3   6        4.05        4.62      0.77 o 
   5   3   6        2.27        1.25      0.74 o 
   6   3   6       79.54       77.72      4.65 o 
   7   3   6       25.44       31.73      4.85 o 
   8   3   6       78.44       83.34      4.50 o 
   9   3   6        9.11        6.75      6.01 o 
 -10   4   6        0.29        0.47      0.83 o 
  -9   4   6       11.95       10.42      1.82 o 
  -8   4   6        7.25        6.41      1.69 o 
  -7   4   6       74.09       73.22      3.86 o 
  -6   4   6       17.75       11.65      1.55 o 
  -5   4   6       35.04       33.75      2.05 o 
  -4   4   6       30.73       30.71      1.67 o 
  -3   4   6        3.28        4.19      0.57 o 
  -2   4   6     1265.86     1321.76     10.05 o 
  -1   4   6      114.16       99.22      1.77 o 
   0   4   6      632.12      624.94      6.83 o 
   1   4   6        6.25        7.84      0.81 o 
   2   4   6     1343.49     1390.47     14.70 o 
   3   4   6       11.88        8.38      0.71 o 
   4   4   6      302.33      311.22      9.69 o 
   5   4   6      118.35      130.06      5.76 o 
   6   4   6      867.79      901.64     25.49 o 
   7   4   6      336.69      374.89     11.03 o 
   8   4   6       16.88       17.85      2.41 o 
   9   4   6       17.12        7.81      6.50 o 
  -9   5   6        6.44       11.85      1.91 o 
  -8   5   6      157.92      185.89      6.53 o 
  -7   5   6       24.40       24.26      2.08 o 
  -6   5   6        1.79        4.06      1.13 o 
  -5   5   6        3.03        2.50      0.82 o 
  -4   5   6        4.23        2.79      0.74 o 
  -3   5   6      104.22      115.90      2.25 o 
  -2   5   6       16.37       13.58      0.87 o 
  -1   5   6      319.96      302.57      8.26 o 
   0   5   6        5.27        5.94      0.68 o 
   1   5   6       38.32       32.73      1.16 o 
   2   5   6        1.75        2.88      0.68 o 
   3   5   6       32.00       27.52      1.91 o 
   4   5   6      541.23      528.63     11.34 o 
   5   5   6        7.12        5.11      1.77 o 
   6   5   6      644.93      668.31     16.56 o 
   7   5   6       78.04       90.41      5.69 o 
   8   5   6        1.33       -0.70      0.73 o 
   9   5   6        0.51       -0.07      0.83 o 
  -9   6   6       49.09       55.11      4.61 o 
  -8   6   6        1.34       -0.23      0.73 o 
  -7   6   6       95.62      106.07      4.20 o 
  -6   6   6      114.89      108.19      3.58 o 
  -5   6   6        0.03        0.50      0.63 o 
  -4   6   6       50.59       51.43      2.23 o 
  -3   6   6      205.83      231.13      4.21 o 
  -2   6   6       12.23       12.36      0.97 o 
  -1   6   6      111.88      127.18      3.70 o 
   0   6   6       30.05       26.89      1.42 o 
   1   6   6      271.98      296.66      8.74 o 
   2   6   6        0.17        0.82      0.61 o 
   3   6   6      867.14      953.79     16.46 o 
   4   6   6      124.43      140.67      9.19 o 
   5   6   6        4.40        2.58      1.50 o 
   6   6   6       27.02       27.61      3.30 o 
   7   6   6       48.91       51.84      6.24 o 
   8   6   6       73.78       31.86     52.10 o 
  -8   7   6        8.62        6.03      1.21 o 
  -7   7   6       42.97       48.87      2.61 o 
  -6   7   6       88.69       95.89      3.48 o 
  -5   7   6       87.51       84.47      3.08 o 
  -4   7   6        0.75        0.27      0.60 o 
  -3   7   6       36.80       42.16      2.73 o 
  -2   7   6      467.88      500.21      7.46 o 
  -1   7   6      711.77      729.58     13.74 o 
   0   7   6      321.47      336.30      7.83 o 
   1   7   6      254.33      267.22      8.37 o 
   2   7   6       82.16       80.63      3.57 o 
   3   7   6       24.82       23.24      2.22 o 
   4   7   6       23.04       23.43      2.24 o 
   5   7   6       31.36       28.36      3.37 o 
   6   7   6        0.86        3.18      1.37 o 
   7   7   6        1.62        1.04      1.08 o 
   8   7   6        0.20        2.10      1.08 o 
  -8   8   6        2.62        3.14      1.21 o 
  -7   8   6       46.29       60.16      3.32 o 
  -6   8   6        0.01        0.08      0.61 o 
  -5   8   6      154.97      165.96      4.50 o 
  -4   8   6       89.02       93.96      3.25 o 
  -3   8   6       34.47       34.52      2.20 o 
  -2   8   6      236.39      217.61      5.01 o 
  -1   8   6       16.02       16.07      2.63 o 
   0   8   6       46.31       46.06      4.16 o 
   1   8   6      169.09      174.56      7.11 o 
   2   8   6      104.35      113.26      5.88 o 
   3   8   6       14.36        8.06      2.21 o 
   4   8   6        6.97        4.82      1.90 o 
   5   8   6       16.96       15.90      2.57 o 
   6   8   6       18.11        5.97      9.80 o 
   7   8   6       66.68       93.10      6.25 o 
  -7   9   6       49.26       76.09      4.40 o 
  -6   9   6       29.78       36.86      2.57 o 
  -5   9   6       10.61        8.43      1.52 o 
  -4   9   6        1.52        1.44      0.81 o 
  -3   9   6        1.31        0.67      1.25 o 
  -2   9   6       29.94       26.82      3.19 o 
  -1   9   6        0.00       -0.56      1.08 o 
   0   9   6       14.90       11.89      2.57 o 
   1   9   6      226.32      244.03      8.88 o 
   2   9   6       24.45       16.74      2.82 o 
   3   9   6       21.18       15.94      2.51 o 
   4   9   6        0.02        0.04      1.08 o 
   5   9   6        2.67        0.16      0.74 o 
   6   9   6       10.67        6.17      9.71 o 
  -6  10   6        3.46        7.08      1.45 o 
  -5  10   6       30.65       37.95      3.06 o 
  -4  10   6        8.22        9.21      2.29 o 
  -3  10   6        1.19        1.17      1.12 o 
  -2  10   6      110.60      136.29      7.72 o 
  -1  10   6       40.25       50.91      5.20 o 
   0  10   6        4.33        2.68      1.50 o 
   1  10   6       36.79       31.46      3.49 o 
   2  10   6       37.57       38.19      3.79 o 
   3  10   6       19.03       14.51     11.44 o 
   4  10   6       14.19        6.89     12.66 o 
   5  10   6        5.61        2.04      2.69 o 
  -4  11   6       20.06       25.31      4.51 o 
  -3  11   6       57.25       61.58      8.15 o 
  -2  11   6        0.09       -0.07      0.87 o 
  -1  11   6       10.29       11.20      3.90 o 
   0  11   6       18.47       30.38      3.43 o 
   1  11   6       10.80        8.81      2.07 o 
   2  11   6        0.18        1.21      1.10 o 
   3  11   6       15.62        7.40     10.58 o 
   0  12   6       24.26       33.38      3.73 o 
  -9   0   7        0.61        2.08      1.91 o 
  -7   0   7        4.76        5.20      2.60 o 
  -5   0   7      193.42      201.99      9.02 o 
  -3   0   7      343.50      385.28     10.14 o 
  -1   0   7      215.40      212.11      3.33 o 
   1   0   7     1006.28      888.46     12.72 o 
   3   0   7      913.14      990.44     10.51 o 
   5   0   7       44.32       38.96      2.63 o 
   7   0   7      271.24      279.66     11.44 o 
   9   0   7       18.57       21.50      4.16 o 
 -10   1   7       19.27       -0.75      0.79 o 
  -9   1   7        0.29        0.75      1.28 o 
  -8   1   7       63.20       66.04      4.90 o 
  -7   1   7       25.85       23.17      2.93 o 
  -6   1   7        5.44        3.73      1.47 o 
  -5   1   7       17.33       14.11      2.20 o 
  -4   1   7     5640.65     5690.89     32.40 o 
  -3   1   7      638.13      626.77     10.21 o 
  -2   1   7       16.21       17.97      2.37 o 
  -1   1   7      635.74      636.37      5.98 o 
   0   1   7      148.27      129.49      1.60 o 
   1   1   7        1.92        1.15      0.30 o 
   2   1   7      338.03      308.68      3.29 o 
   3   1   7       48.05       48.13      1.93 o 
   4   1   7        0.27        0.85      0.49 o 
   5   1   7       58.27       47.08      2.10 o 
   6   1   7       20.72       21.81      1.74 o 
   7   1   7      143.90      136.87      4.19 o 
   8   1   7      106.42       95.99      4.84 o 
   9   1   7        7.04        4.22      2.43 o 
  10   1   7        7.15       -0.35      1.21 o 
 -10   2   7        1.26        0.02      0.83 o 
  -9   2   7        0.29       -0.52      1.10 o 
  -8   2   7        7.35        6.12      2.14 o 
  -7   2   7      101.90      117.47     14.22 o 
  -6   2   7      589.83      618.03     12.26 o 
  -5   2   7        8.26        7.22      1.42 o 
  -4   2   7     3830.70     3881.52     21.73 o 
  -3   2   7      184.73      155.00      3.22 o 
  -2   2   7      350.98      356.94      4.29 o 
  -1   2   7      343.56      318.84      2.74 o 
   0   2   7      279.95      360.20      4.07 o 
   1   2   7     2576.57     2755.45     52.21 o 
   2   2   7      524.70      633.47      8.97 o 
   3   2   7      231.58      247.07      3.62 o 
   4   2   7      213.31      195.55      4.41 o 
   5   2   7        4.40        3.66      1.04 o 
   6   2   7      221.14      204.86      7.22 o 
   7   2   7       44.02       54.18      3.39 o 
   8   2   7      214.30      240.10      7.26 o 
   9   2   7        4.92        1.51      2.95 o 
 -10   3   7       26.79       32.12      3.64 o 
  -9   3   7        6.89        5.78      1.90 o 
  -8   3   7        0.18        1.45      1.46 o 
  -7   3   7       10.63        7.92      3.03 o 
  -6   3   7       21.04       19.19      2.13 o 
  -5   3   7      451.51      452.79      8.07 o 
  -4   3   7       33.36       32.99      2.26 o 
  -3   3   7       12.89        9.36      1.00 o 
  -2   3   7      202.05      205.47      5.06 o 
  -1   3   7      605.97      663.00     12.92 o 
   0   3   7     2120.22     2317.98     21.44 o 
   1   3   7      183.36      197.70      4.20 o 
   2   3   7      161.81      162.33      3.93 o 
   3   3   7       56.68       41.56      2.23 o 
   4   3   7        1.49        1.38      0.54 o 
   5   3   7        7.67        7.75      1.47 o 
   6   3   7       76.97       98.67      4.13 o 
   7   3   7      498.52      513.01     12.56 o 
   8   3   7       13.68       15.36      2.35 o 
   9   3   7        0.11        0.28      0.81 o 
 -10   4   7        0.09        0.99      0.94 o 
  -9   4   7        3.93        4.55      1.32 o 
  -8   4   7        0.32        1.65      1.00 o 
  -7   4   7        2.69        5.72      1.50 o 
  -6   4   7      123.45      123.40      4.02 o 
  -5   4   7       47.60       39.23      2.20 o 
  -4   4   7       15.67       13.09      1.35 o 
  -3   4   7      203.38      192.12      3.23 o 
  -2   4   7      220.18      215.05      3.12 o 
  -1   4   7     1371.09     1388.31     17.54 o 
   0   4   7      311.78      331.03      3.17 o 
   1   4   7      310.07      327.14      4.16 o 
   2   4   7      131.11      126.92      4.29 o 
   3   4   7      374.74      372.19      6.48 o 
   4   4   7      798.93      761.79     18.83 o 
   5   4   7      434.58      417.38     10.42 o 
   6   4   7      342.08      357.83     10.23 o 
   7   4   7      164.77      190.88      8.02 o 
   8   4   7        1.06        0.31      0.97 o 
   9   4   7        7.64        5.69      5.69 o 
  -9   5   7        5.00        3.47      1.23 o 
  -8   5   7       17.06       18.55      2.30 o 
  -7   5   7        0.18        0.36      0.75 o 
  -6   5   7        0.15       -0.03      0.66 o 
  -5   5   7       35.31       39.04      2.32 o 
  -4   5   7       29.03       25.17      1.57 o 
  -3   5   7       19.51       25.10      1.16 o 
  -2   5   7        0.02        0.24      0.33 o 
  -1   5   7       16.47       14.08      0.79 o 
   0   5   7      101.42      108.01      1.81 o 
   1   5   7      160.17      148.62      3.40 o 
   2   5   7      552.59      594.11      6.58 o 
   3   5   7      282.62      282.85      5.84 o 
   4   5   7      996.45     1022.62     48.03 o 
   5   5   7      606.29      658.73     14.65 o 
   6   5   7       59.63       64.28      4.78 o 
   7   5   7       18.23       18.94      2.76 o 
   8   5   7        9.46        0.17      1.04 o 
   9   5   7        0.34        0.62      1.05 o 
  -9   6   7        8.60        8.94      1.74 o 
  -8   6   7       45.49       55.42      3.62 o 
  -7   6   7        0.00        0.65      0.80 o 
  -6   6   7        0.31        0.71      0.80 o 
  -5   6   7       19.92       23.94      1.71 o 
  -4   6   7      489.65      528.18      6.79 o 
  -3   6   7      817.90      889.56     10.01 o 
  -2   6   7      108.94      107.58      2.33 o 
  -1   6   7       44.10       41.10      1.90 o 
   0   6   7      328.17      328.93      9.00 o 
   1   6   7       65.99       66.39      2.75 o 
   2   6   7       12.11        7.57      1.12 o 
   3   6   7       92.63       84.56      3.54 o 
   4   6   7       42.00       47.24      3.85 o 
   5   6   7        6.90        3.64      1.72 o 
   6   6   7       66.34       60.39      4.65 o 
   7   6   7        0.36       -0.17      0.98 o 
   8   6   7       38.60       18.85     28.43 o 
  -8   7   7        5.14        7.05      1.32 o 
  -7   7   7        0.01       -0.54      0.60 o 
  -6   7   7      122.05      135.74      4.13 o 
  -5   7   7       16.21       20.22      1.62 o 
  -4   7   7        5.39        5.55      1.07 o 
  -3   7   7      120.91      131.30      3.41 o 
  -2   7   7        0.86        0.61      0.65 o 
  -1   7   7      701.00      753.73     17.11 o 
   0   7   7      497.64      526.20     16.82 o 
   1   7   7        4.78        4.31      1.83 o 
   2   7   7      432.85      461.19     21.33 o 
   3   7   7        5.00        9.80      2.33 o 
   4   7   7       57.52       59.40      4.47 o 
   5   7   7       21.35       23.72      3.12 o 
   6   7   7      112.74      123.27      9.54 o 
   7   7   7        0.00        0.38      1.13 o 
   8   7   7       36.40       22.90     24.71 o 
  -8   8   7        0.93        0.28      0.89 o 
  -7   8   7        8.32        7.13      1.56 o 
  -6   8   7        4.60        3.87      1.06 o 
  -5   8   7       36.71       39.87      2.55 o 
  -4   8   7        3.61        2.20      0.88 o 
  -3   8   7       13.28        9.87      1.45 o 
  -2   8   7       77.20       72.47      4.72 o 
  -1   8   7        2.62        0.93      1.28 o 
   0   8   7       54.05       51.66      4.11 o 
   1   8   7        9.41        9.17      2.27 o 
   2   8   7       61.52       57.30      4.41 o 
   3   8   7       23.06       21.33      2.94 o 
   4   8   7        1.63        0.97      1.21 o 
   5   8   7        0.03        1.05      1.28 o 
   6   8   7       13.29       16.17      2.51 o 
   7   8   7        0.11       -0.32      2.51 o 
  -7   9   7       13.46       15.10      1.76 o 
  -6   9   7        0.20        1.12      0.85 o 
  -5   9   7       18.35       20.05      1.89 o 
  -4   9   7       13.91       21.43      1.94 o 
  -3   9   7        0.56        0.41      1.21 o 
  -2   9   7        0.30        0.25      1.21 o 
  -1   9   7       31.72       35.40      3.55 o 
   0   9   7       74.06       75.17      6.24 o 
   1   9   7       35.42       28.60      3.99 o 
   2   9   7      102.42      112.83      8.32 o 
   3   9   7       14.42       15.62      2.74 o 
   4   9   7        0.55        1.39      1.10 o 
   5   9   7        0.01       -0.32      0.67 o 
   6   9   7        0.64        0.12      1.04 o 
  -5  10   7       12.48       18.62      2.69 o 
  -4  10   7       94.94      119.34      6.74 o 
  -3  10   7       11.95       13.90      2.50 o 
  -2  10   7       28.78       28.09      3.30 o 
  -1  10   7        0.32        2.15      1.28 o 
   0  10   7        8.31       13.45      2.63 o 
   1  10   7        6.90        7.14      2.00 o 
   2  10   7        4.90        7.30      2.02 o 
   3  10   7       26.99        8.80     17.34 o 
   4  10   7        1.31       -0.07      1.47 o 
   5  10   7       28.30       11.04     18.03 o 
  -4  11   7       10.42       12.20      2.57 o 
  -3  11   7        1.01        3.84      1.99 o 
  -2  11   7       25.14       34.38      4.07 o 
  -1  11   7       75.96       91.57      5.87 o 
   0  11   7       25.53       25.88      3.06 o 
   1  11   7        5.93        9.29      2.27 o 
   2  11   7        3.85        1.91      1.47 o 
   3  11   7        2.76        1.67      1.65 o 
 -10   0   8        1.27       -1.04      1.04 o 
  -8   0   8       12.41       12.31      3.81 o 
  -6   0   8       53.90       47.51      5.20 o 
  -4   0   8        0.22       -0.69      1.04 o 
  -2   0   8      299.02      276.94      4.41 o 
   0   0   8     1008.43     1014.61     15.24 o 
   2   0   8      139.71      147.40      3.67 o 
   4   0   8       36.91       35.63      2.44 o 
   6   0   8        1.75        2.44      1.00 o 
   8   0   8      227.70      244.29     12.83 o 
 -10   1   8        0.15       -0.17      0.74 o 
  -9   1   8        7.71        4.23      1.90 o 
  -8   1   8       35.82       39.46      3.86 o 
  -7   1   8      196.97      209.43      7.78 o 
  -6   1   8      273.68      288.60      8.46 o 
  -5   1   8       12.34       12.39      2.14 o 
  -4   1   8      192.23      195.11      4.77 o 
  -3   1   8        4.45        5.12      0.77 o 
  -2   1   8      233.56      228.49      3.29 o 
  -1   1   8      290.65      311.80      2.91 o 
   0   1   8      830.12      843.36      5.04 o 
   1   1   8     3199.22     3389.15     33.41 o 
   2   1   8      329.26      301.24      3.38 o 
   3   1   8       20.01       30.56      1.60 o 
   4   1   8       82.97       78.16      2.30 o 
   5   1   8        0.90        0.18      0.60 o 
   6   1   8        6.07        5.50      1.32 o 
   7   1   8        3.97        4.84      1.37 o 
   8   1   8       15.78       21.91      2.37 o 
   9   1   8        0.03        0.69      1.21 o 
 -10   2   8        1.62        0.07      0.79 o 
  -9   2   8       29.30       32.22      3.65 o 
  -8   2   8        3.37        6.00      2.07 o 
  -7   2   8       90.98       80.93      5.02 o 
  -6   2   8       74.77       73.97      4.54 o 
  -5   2   8      132.77      129.24      4.40 o 
  -4   2   8       51.91       47.96      2.13 o 
  -3   2   8      132.53      113.37      2.87 o 
  -2   2   8      402.27      395.97      4.44 o 
  -1   2   8      518.80      517.30      8.85 o 
   0   2   8     2641.69     2876.09     20.76 o 
   1   2   8      628.85      726.82      7.79 o 
   2   2   8        5.34        6.57      0.64 o 
   3   2   8       20.27       24.93      1.25 o 
   4   2   8       60.95       60.61      2.15 o 
   5   2   8      193.19      171.42      6.13 o 
   6   2   8        4.02        4.85      1.70 o 
   7   2   8       94.47       83.12      4.09 o 
   8   2   8       66.83       71.35      4.31 o 
   9   2   8        4.11        1.30      1.12 o 
 -10   3   8        1.96        1.51      1.82 o 
  -9   3   8        3.78        3.47      1.47 o 
  -8   3   8        6.73       12.05      2.63 o 
  -7   3   8       11.25        9.67      2.32 o 
  -6   3   8      351.16      353.21      7.87 o 
  -5   3   8      152.26      150.86      4.87 o 
  -4   3   8      237.65      244.32      4.50 o 
  -3   3   8        2.13        1.31      0.61 o 
  -2   3   8      108.09      114.57      2.05 o 
  -1   3   8      320.06      312.70      3.81 o 
   0   3   8      804.41      940.42     13.76 o 
   1   3   8      665.17      734.73     10.41 o 
   2   3   8        0.02       -0.02      0.58 o 
   3   3   8       25.92       27.66      2.02 o 
   4   3   8       97.78      107.84      3.82 o 
   5   3   8      277.41      313.05      6.71 o 
   6   3   8      401.18      415.51      8.24 o 
   7   3   8       53.88       56.48      4.41 o 
   8   3   8        1.87        1.39      1.09 o 
   9   3   8       18.36       12.73      7.99 o 
 -10   4   8       36.06       40.14      3.27 o 
  -9   4   8        1.00        0.00      0.90 o 
  -8   4   8        2.17        0.67      0.99 o 
  -7   4   8        9.09        8.76      1.51 o 
  -6   4   8       44.94       44.29      2.57 o 
  -5   4   8      107.10      105.36      3.50 o 
  -4   4   8        7.66        7.83      0.94 o 
  -3   4   8       23.22       23.90      1.25 o 
  -2   4   8      306.52      280.04      4.23 o 
  -1   4   8      973.58     1022.98      5.79 o 
   0   4   8        0.47        0.59      0.31 o 
   1   4   8      209.77      202.24      5.78 o 
   2   4   8      154.62      166.96      4.40 o 
   3   4   8      219.01      209.27      5.84 o 
   4   4   8      314.06      303.58      6.38 o 
   5   4   8       12.06       12.60      2.44 o 
   6   4   8        0.51        0.79      1.33 o 
   7   4   8       33.90       40.98      3.86 o 
   8   4   8        5.78        4.29      4.38 o 
   9   4   8        0.39        0.42      0.94 o 
  -9   5   8       12.45       19.19      2.16 o 
  -8   5   8        0.01        0.28      0.87 o 
  -7   5   8        0.13       -0.07      0.70 o 
  -6   5   8       28.90       31.71      2.22 o 
  -5   5   8       73.21       74.53      3.09 o 
  -4   5   8       58.53       53.54      2.46 o 
  -3   5   8      567.69      621.11      7.48 o 
  -2   5   8      168.47      166.06      3.09 o 
  -1   5   8       86.45       60.71      1.68 o 
   0   5   8      133.85      124.02      2.12 o 
   1   5   8       58.88       77.73      2.29 o 
   2   5   8      514.38      524.44      8.22 o 
   3   5   8      121.28      124.88      4.38 o 
   4   5   8      493.82      532.00     11.83 o 
   5   5   8       22.11       18.22      2.62 o 
   6   5   8       38.18       39.56      3.78 o 
   7   5   8       47.58       50.29      4.34 o 
   8   5   8       21.22       10.32     13.52 o 
  -9   6   8       31.98       35.18      3.02 o 
  -8   6   8       44.02       53.25      3.53 o 
  -7   6   8        3.89        4.37      1.13 o 
  -6   6   8        0.88        1.40      0.85 o 
  -5   6   8       13.34       15.95      1.63 o 
  -4   6   8      596.53      655.90      7.56 o 
  -3   6   8       96.23       96.28      2.78 o 
  -2   6   8     1174.22     1291.69     16.61 o 
  -1   6   8      860.72      880.87      9.01 o 
   0   6   8      113.75      115.47      5.33 o 
   1   6   8      219.71      217.00      5.51 o 
   2   6   8      634.32      731.57     20.04 o 
   3   6   8       37.33       30.37      3.11 o 
   4   6   8        6.09        7.02      2.08 o 
   5   6   8        4.02        4.90      1.83 o 
   6   6   8        0.26        1.58      1.16 o 
   7   6   8        0.11        0.09      0.74 o 
   8   6   8        8.81        6.37      9.88 o 
  -8   7   8        2.20        2.90      1.17 o 
  -7   7   8       19.24       19.64      2.27 o 
  -6   7   8        0.04       -0.72      0.72 o 
  -5   7   8        9.03       10.24      1.52 o 
  -4   7   8      101.90      101.05      3.69 o 
  -3   7   8       63.30       60.81      2.80 o 
  -2   7   8       20.14       23.01      1.71 o 
  -1   7   8      949.44     1006.37     31.21 o 
   0   7   8      178.17      165.36      6.74 o 
   1   7   8     1196.14     1305.79     31.04 o 
   2   7   8       86.65       95.81      6.33 o 
   3   7   8      236.93      217.68      8.21 o 
   4   7   8       27.69       21.04      2.99 o 
   5   7   8       30.93       29.72      3.43 o 
   6   7   8        4.04        1.88      3.21 o 
   7   7   8        3.38        2.08      4.16 o 
  -7   8   8        0.36        1.31      0.81 o 
  -6   8   8        1.44        1.33      0.84 o 
  -5   8   8       21.52       24.74      2.07 o 
  -4   8   8        7.04        6.85      1.33 o 
  -3   8   8       12.62       14.14      2.63 o 
  -2   8   8       80.19       88.74      5.33 o 
  -1   8   8        7.47        9.53      2.39 o 
   0   8   8      248.55      268.05      9.01 o 
   1   8   8        4.23        3.78      1.65 o 
   2   8   8        4.87        2.18      1.46 o 
   3   8   8      106.22       98.21      5.82 o 
   4   8   8      246.06      294.92     14.56 o 
   5   8   8        0.34       -0.83      0.83 o 
   6   8   8        5.04        1.91      3.99 o 
   7   8   8        3.41        1.53      1.91 o 
  -6   9   8        0.12        1.42      0.74 o 
  -5   9   8       13.28       15.39      2.42 o 
  -4   9   8       20.60       27.59      3.31 o 
  -3   9   8      127.83      162.94      7.60 o 
  -2   9   8        0.25       -0.61      0.91 o 
  -1   9   8       57.83       63.62      4.78 o 
   0   9   8        2.84        6.71      2.02 o 
   1   9   8        2.49        1.94      1.22 o 
   2   9   8        1.51        3.47      1.59 o 
   3   9   8       58.42       81.49      7.80 o 
   4   9   8        2.59       -0.21      1.47 o 
   5   9   8       47.42       22.83     31.56 o 
   6   9   8        1.80        1.02      1.25 o 
  -5  10   8        0.28        1.57      1.28 o 
  -4  10   8       16.09       20.73      2.86 o 
  -3  10   8       17.93       25.54      3.16 o 
  -2  10   8      184.65      230.36      9.31 o 
  -1  10   8        4.51        1.58      1.65 o 
   0  10   8       20.95       28.48      3.30 o 
   1  10   8        2.65        5.63      1.84 o 
   2  10   8       47.25       25.84     33.64 o 
   3  10   8        0.91        0.35      1.30 o 
   4  10   8       10.35        5.71      9.45 o 
  -3  11   8       15.25       17.44      2.74 o 
  -2  11   8        3.87        5.91      2.17 o 
  -1  11   8        0.06       -0.14      0.96 o 
   0  11   8        2.42        8.63      2.44 o 
   1  11   8       10.09        2.38      8.50 o 
   2  11   8        0.02        0.28      0.96 o 
   3  11   8       67.95       35.41     57.30 o 
  -9   0   9        7.42        1.73      2.08 o 
  -7   0   9       14.58       16.12      3.64 o 
  -5   0   9        5.92        7.80      2.60 o 
  -3   0   9      194.28      211.50      4.40 o 
  -1   0   9      315.75      301.44      4.39 o 
   1   0   9       24.61       29.62      1.76 o 
   3   0   9      406.38      422.26      7.15 o 
   5   0   9      326.16      351.11     10.66 o 
   7   0   9      210.33      214.99     11.27 o 
   9   0   9       72.79       94.67      8.15 o 
 -10   1   9        2.61       -0.24      0.79 o 
  -9   1   9        3.29        4.09      2.34 o 
  -8   1   9       17.53       22.74      3.12 o 
  -7   1   9       60.70       57.29      4.34 o 
  -6   1   9      166.47      163.77      6.56 o 
  -5   1   9        2.11        0.79      1.04 o 
  -4   1   9        0.22        0.80      0.67 o 
  -3   1   9      368.73      358.98      4.58 o 
  -2   1   9       62.39       59.29      1.80 o 
  -1   1   9       37.39       26.74      0.96 o 
   0   1   9     1037.47     1043.68      8.09 o 
   1   1   9     2050.35     2195.69     22.12 o 
   2   1   9      441.55      425.52      4.14 o 
   3   1   9      541.20      489.53      4.97 o 
   4   1   9      191.89      169.78      4.36 o 
   5   1   9      229.65      224.01      4.36 o 
   6   1   9      282.18      317.96      8.73 o 
   7   1   9        0.00       -0.44      0.84 o 
   8   1   9        1.25        1.63      1.25 o 
   9   1   9        4.57        8.40      2.14 o 
 -10   2   9        8.00        2.12      5.89 o 
  -9   2   9        3.73        2.07      2.43 o 
  -8   2   9        9.66        9.97      2.49 o 
  -7   2   9      137.04      135.92      6.48 o 
  -6   2   9     1479.75     1566.81     32.77 o 
  -5   2   9        1.88        2.31      1.09 o 
  -4   2   9      112.35      113.75      3.19 o 
  -3   2   9      271.81      249.48      3.95 o 
  -2   2   9      247.37      252.04      4.53 o 
  -1   2   9     1216.60     1294.03     11.16 o 
   0   2   9       63.09       52.50      1.54 o 
   1   2   9      915.98      998.74      6.27 o 
   2   2   9        0.62        0.23      0.16 o 
   3   2   9        5.29        8.32      0.64 o 
   4   2   9      115.68      106.77      3.74 o 
   5   2   9      442.34      485.71      8.37 o 
   6   2   9      164.47      151.94      6.31 o 
   7   2   9       12.62       10.86      2.03 o 
   8   2   9       36.70       45.28      3.33 o 
   9   2   9        0.60        0.78      1.23 o 
 -10   3   9        3.46        2.90      4.68 o 
  -9   3   9        0.61        0.65      0.89 o 
  -8   3   9        1.34        2.50      1.41 o 
  -7   3   9        9.53        9.81      2.45 o 
  -6   3   9      814.61      846.19     13.55 o 
  -5   3   9      180.79      184.19      5.39 o 
  -4   3   9        3.12        1.35      0.72 o 
  -3   3   9       57.83       65.13      2.36 o 
  -2   3   9       74.33       61.91      1.55 o 
  -1   3   9       36.17       36.56      1.68 o 
   0   3   9     2203.85     2450.77     25.79 o 
   1   3   9        0.21        4.94      3.41 o 
   2   3   9       13.55       14.73      1.53 o 
   3   3   9       38.16       25.65      2.03 o 
   4   3   9      920.74      926.85     11.14 o 
   5   3   9      889.81      900.59     11.62 o 
   6   3   9      167.51      171.45      5.48 o 
   7   3   9      110.94      110.94      6.05 o 
   8   3   9        2.70        3.22      1.22 o 
   9   3   9        3.40        1.85      1.61 o 
  -9   4   9        8.53        4.07      3.58 o 
  -8   4   9        0.06        1.17      1.16 o 
  -7   4   9        4.89        6.65      1.70 o 
  -6   4   9      154.09      152.79      4.56 o 
  -5   4   9       71.75       68.14      2.87 o 
  -4   4   9        0.15       -0.02      0.51 o 
  -3   4   9       12.46       13.47      1.01 o 
  -2   4   9        3.68        2.81      0.54 o 
  -1   4   9       22.34       22.21      1.23 o 
   0   4   9       38.46       46.62      3.10 o 
   1   4   9       31.31       33.83      2.18 o 
   2   4   9      228.30      251.28      5.58 o 
   3   4   9      399.09      423.07     13.19 o 
   4   4   9      105.39      104.94      3.99 o 
   5   4   9       47.09       59.54      4.17 o 
   6   4   9        1.01        1.65      1.82 o 
   7   4   9        0.37       -0.79      0.79 o 
   8   4   9       28.09       -0.17      0.87 o 
   9   4   9       74.48       58.22     38.91 o 
  -9   5   9        0.03       -0.83      0.89 o 
  -8   5   9       19.23       19.09      2.25 o 
  -7   5   9        0.99        1.74      0.93 o 
  -6   5   9        1.50        2.34      0.96 o 
  -5   5   9       20.49       19.86      1.77 o 
  -4   5   9       31.69       30.83      1.95 o 
  -3   5   9       65.31       63.82      2.03 o 
  -2   5   9       25.53       24.69      1.20 o 
  -1   5   9        0.12        1.24      0.56 o 
   0   5   9      277.92      270.35      5.95 o 
   1   5   9        1.95        4.30      1.16 o 
   2   5   9      493.94      549.45     11.85 o 
   3   5   9       97.05      103.43      3.95 o 
   4   5   9      142.72      138.36      6.31 o 
   5   5   9        2.04        1.72      1.33 o 
   6   5   9        3.70        4.33      1.62 o 
   7   5   9       14.07       21.67      3.99 o 
   8   5   9        2.23        1.08      0.79 o 
  -9   6   9        1.15        2.06      1.20 o 
  -8   6   9       51.49       28.73     20.57 o 
  -7   6   9        9.90        7.95      1.80 o 
  -6   6   9        1.83        2.34      1.13 o 
  -5   6   9       26.12       26.97      2.52 o 
  -4   6   9       89.88       91.76      4.08 o 
  -3   6   9     1224.33     1284.33     22.01 o 
  -2   6   9       56.49       59.57      2.44 o 
  -1   6   9      166.58      180.16      5.05 o 
   0   6   9      389.54      368.60      9.50 o 
   1   6   9       60.61       71.02      3.44 o 
   2   6   9      800.27      801.35     15.00 o 
   3   6   9      265.01      246.48     13.18 o 
   4   6   9      481.53      458.85     18.99 o 
   5   6   9        2.02        3.12      1.59 o 
   6   6   9       38.84       37.18      3.74 o 
   7   6   9        0.80       -0.87      0.87 o 
   8   6   9        1.03        1.04      0.98 o 
  -8   7   9       11.95        6.14      4.77 o 
  -7   7   9       83.48       41.95     34.70 o 
  -6   7   9       85.74      100.40      4.83 o 
  -5   7   9      138.16      155.71      5.71 o 
  -4   7   9      224.42      209.25      7.15 o 
  -3   7   9        6.06        6.14      1.18 o 
  -2   7   9       81.39       76.45      4.84 o 
  -1   7   9      121.39      118.74      4.33 o 
   0   7   9      429.19      452.95     11.22 o 
   1   7   9      451.98      463.62     11.46 o 
   2   7   9      123.90      127.24      6.25 o 
   3   7   9        1.02        1.19      1.28 o 
   4   7   9       48.70       48.88      5.37 o 
   5   7   9       37.82       44.30      4.09 o 
   6   7   9       54.44       26.10     40.40 o 
   7   7   9       10.69        5.06      7.11 o 
  -7   8   9       26.11       26.15      2.44 o 
  -6   8   9        5.02        7.02      1.56 o 
  -5   8   9       10.41       10.61      1.93 o 
  -4   8   9        3.31        4.31      1.77 o 
  -3   8   9       16.46       19.00      2.88 o 
  -2   8   9        6.73        5.07      1.79 o 
  -1   8   9      164.16      181.70      8.67 o 
   0   8   9        0.46       -1.08      1.08 o 
   1   8   9       51.33       46.55      4.09 o 
   2   8   9       19.63       19.84      2.93 o 
   3   8   9        0.05       -0.10      1.16 o 
   4   8   9        9.05       15.99      2.58 o 
   5   8   9        3.23        2.11      2.77 o 
   6   8   9       19.90       10.31     13.18 o 
  -6   9   9        3.68        2.41      1.82 o 
  -5   9   9       10.04       10.65      2.45 o 
  -4   9   9        3.02        4.49      1.57 o 
  -3   9   9       26.91       28.51      3.37 o 
  -2   9   9        0.05        1.93      1.25 o 
  -1   9   9       10.99       11.53      2.63 o 
   0   9   9        3.57        4.46      1.66 o 
   1   9   9       14.62       12.51      2.76 o 
   2   9   9        5.53        6.92      2.00 o 
   3   9   9        7.85        5.19      4.68 o 
   4   9   9        0.75        0.77      0.78 o 
   5   9   9       46.99       21.13     33.55 o 
  -5  10   9       11.60       13.40      2.99 o 
  -4  10   9        7.40        7.35      2.02 o 
  -3  10   9       34.87       38.26      3.85 o 
  -2  10   9        3.46        1.81      1.46 o 
  -1  10   9      121.80      145.64     10.58 o 
   0  10   9        8.13        2.93      1.41 o 
   1  10   9        0.90        0.50      1.73 o 
   2  10   9        1.07       -0.61      0.61 o 
   3  10   9       29.78       17.21     24.71 o 
   4  10   9       16.34        7.97     13.52 o 
  -3  11   9        0.40        0.88      1.31 o 
  -2  11   9       15.80       20.07      3.99 o 
  -1  11   9        6.83        2.12      2.43 o 
   0  11   9      133.69      198.87     13.00 o 
   1  11   9       58.50       38.47     48.72 o 
   2  11   9       11.82        7.84     11.70 o 
 -10   0  10       28.97       -0.69      1.21 o 
  -8   0  10      217.63      245.68     13.18 o 
  -6   0  10      268.24      300.29     12.66 o 
  -4   0  10        0.10       -0.06      0.71 o 
  -2   0  10      340.42      346.19      5.30 o 
   0   0  10      315.66      277.60      4.79 o 
   2   0  10      116.79      112.69      3.07 o 
   4   0  10      197.51      205.69      5.68 o 
   6   0  10      207.26      172.16      6.27 o 
   8   0  10        7.68        7.11      2.95 o 
 -10   1  10        1.52        0.69      1.39 o 
  -9   1  10       26.57        7.83     10.92 o 
  -8   1  10       21.38       21.76      2.94 o 
  -7   1  10       15.62       15.26      2.66 o 
  -6   1  10      290.99      286.48     10.66 o 
  -5   1  10      207.92      221.70      7.11 o 
  -4   1  10      133.14      128.70      3.46 o 
  -3   1  10      134.51      129.54      2.92 o 
  -2   1  10       41.36       49.61      1.75 o 
  -1   1  10        6.07        6.82      0.62 o 
   0   1  10        0.49        1.25      0.31 o 
   1   1  10      185.87      226.32      2.73 o 
   2   1  10       63.83       56.33      1.62 o 
   3   1  10      324.80      285.53      3.89 o 
   4   1  10       21.05       20.63      1.32 o 
   5   1  10      951.22      950.60     11.36 o 
   6   1  10      273.14      245.27      6.30 o 
   7   1  10        7.58        5.98      1.32 o 
   8   1  10        6.88        8.28      2.07 o 
   9   1  10       15.16       14.33      2.20 o 
 -10   2  10        3.51        2.51      2.34 o 
  -9   2  10       12.26        3.20      5.89 o 
  -8   2  10       52.67       52.81      4.39 o 
  -7   2  10       63.22       65.67      4.72 o 
  -6   2  10      814.29      817.41     14.77 o 
  -5   2  10       59.51       58.84      3.19 o 
  -4   2  10        0.08        0.45      0.62 o 
  -3   2  10      115.45      109.05      2.73 o 
  -2   2  10      284.25      321.77      4.34 o 
  -1   2  10      360.33      389.83      4.52 o 
   0   2  10        1.46        3.18      0.56 o 
   1   2  10      173.26      159.23      2.20 o 
   2   2  10       22.77       22.60      0.95 o 
   3   2  10       85.15       91.76      2.73 o 
   4   2  10      381.61      424.53      7.50 o 
   5   2  10      704.61      658.31      9.94 o 
   6   2  10       19.11       31.70      2.60 o 
   7   2  10       57.88       58.60      6.42 o 
   8   2  10        0.09       -0.89      0.89 o 
   9   2  10        4.28        6.24      2.95 o 
 -10   3  10        0.17       -0.98      0.98 o 
  -9   3  10        0.63        1.14      1.21 o 
  -8   3  10      137.89      134.43      6.99 o 
  -7   3  10       37.42       26.59      3.30 o 
  -6   3  10     1047.69     1078.17     14.00 o 
  -5   3  10      487.27      480.22      8.74 o 
  -4   3  10       58.84       58.38      2.49 o 
  -3   3  10      444.47      437.97      6.19 o 
  -2   3  10      106.50       87.99      1.81 o 
  -1   3  10      442.13      483.20      5.12 o 
   0   3  10       62.82       53.04      1.51 o 
   1   3  10       42.77       41.12      2.87 o 
   2   3  10      564.42      558.30     11.52 o 
   3   3  10      470.06      462.90      7.73 o 
   4   3  10      348.90      386.50      7.50 o 
   5   3  10      103.93      140.48      4.87 o 
   6   3  10       88.03       80.60      3.89 o 
   7   3  10       17.75       18.54      2.63 o 
   8   3  10        6.58        7.24      1.65 o 
   9   3  10        1.49        5.28      1.50 o 
  -9   4  10        0.00        0.11      0.67 o 
  -8   4  10        0.10        0.44      1.30 o 
  -7   4  10       36.06       37.87      3.07 o 
  -6   4  10        3.39        3.33      1.09 o 
  -5   4  10        3.18        2.08      0.89 o 
  -4   4  10       15.66       13.67      1.19 o 
  -3   4  10        1.14        0.68      0.40 o 
  -2   4  10        1.35        3.98      0.77 o 
  -1   4  10        0.42        1.05      0.89 o 
   0   4  10      290.56      309.46      5.35 o 
   1   4  10       69.17       61.16      3.38 o 
   2   4  10        8.49       10.08      1.53 o 
   3   4  10      306.19      346.00      9.01 o 
   4   4  10      818.71      816.29     13.12 o 
   5   4  10      408.61      401.09     10.60 o 
   6   4  10        5.16        6.03      1.90 o 
   7   4  10       42.90       45.49      5.03 o 
   8   4  10       12.49        0.17      1.04 o 
  -9   5  10       12.76        6.24      6.50 o 
  -8   5  10       12.31        6.63      5.55 o 
  -7   5  10        0.00        1.08      1.03 o 
  -6   5  10      104.84      117.27      4.96 o 
  -5   5  10      185.20      202.96      6.13 o 
  -4   5  10      133.61      149.06      5.02 o 
  -3   5  10      182.97      181.48      4.14 o 
  -2   5  10        3.42        3.56      0.84 o 
  -1   5  10        0.06        0.08      0.42 o 
   0   5  10        1.66        0.98      0.89 o 
   1   5  10       41.91       42.79      2.65 o 
   2   5  10      239.32      229.34      7.96 o 
   3   5  10      295.55      286.20      6.62 o 
   4   5  10      150.03      145.07      6.49 o 
   5   5  10        4.46        1.47      1.35 o 
   6   5  10        5.13        4.00      1.50 o 
   7   5  10       30.44       23.26     26.18 o 
   8   5  10       11.70        5.25      7.02 o 
  -8   6  10       43.88       12.19     14.93 o 
  -7   6  10       10.54        8.67      3.23 o 
  -6   6  10        0.06        0.57      0.93 o 
  -5   6  10      173.08      194.21      6.16 o 
  -4   6  10       19.64       15.77      2.04 o 
  -3   6  10      381.24      402.27      7.86 o 
  -2   6  10       15.39       12.26      1.78 o 
  -1   6  10      286.44      303.37      6.68 o 
   0   6  10       53.53       48.09      2.99 o 
   1   6  10       27.63       22.53      2.26 o 
   2   6  10     1282.61     1379.34     31.61 o 
   3   6  10       32.79       43.75      3.86 o 
   4   6  10        0.01        0.23      1.16 o 
   5   6  10       22.15       18.27      2.93 o 
   6   6  10       89.13      123.79      9.54 o 
   7   6  10        1.65        4.73      5.89 o 
  -8   7  10        1.08       -0.24      0.89 o 
  -7   7  10       73.13       44.98     32.63 o 
  -6   7  10        0.40        0.43      1.01 o 
  -5   7  10       17.14       18.01      2.18 o 
  -4   7  10      215.55      223.16      6.53 o 
  -3   7  10        4.36        4.33      1.84 o 
  -2   7  10       48.78       46.86      4.04 o 
  -1   7  10        1.19        0.57      1.06 o 
   0   7  10       74.43       76.44      4.90 o 
   1   7  10       23.21       18.98      3.38 o 
   2   7  10      110.21      110.68      5.94 o 
   3   7  10        9.46        6.50      2.08 o 
   4   7  10        9.45        6.32      1.95 o 
   5   7  10       13.28       18.91      2.81 o 
   6   7  10       73.32       35.35     55.92 o 
   7   7  10       12.91        7.50     10.66 o 
  -7   8  10        2.02        0.82      1.34 o 
  -6   8  10        0.30        0.32      0.63 o 
  -5   8  10        0.04        1.13      1.35 o 
  -4   8  10        8.79       13.00      2.57 o 
  -3   8  10        4.78        3.47      1.84 o 
  -2   8  10       30.92       33.16      3.65 o 
  -1   8  10       31.66       35.97      3.74 o 
   0   8  10       56.01       63.03      4.72 o 
   1   8  10       52.52       54.87      4.47 o 
   2   8  10        0.45        0.50      1.16 o 
   3   8  10        2.16        1.14      1.39 o 
   4   8  10       24.61       23.93      4.33 o 
   5   8  10        8.59        1.83      2.34 o 
   6   8  10       12.06        2.18      5.63 o 
  -6   9  10       44.25       50.38      4.60 o 
  -5   9  10        0.14       -0.82      2.08 o 
  -4   9  10        0.07        0.89      1.05 o 
  -3   9  10        1.84        0.95      1.28 o 
  -2   9  10        0.38        2.32      1.41 o 
  -1   9  10        0.41        0.10      1.21 o 
   0   9  10        1.60        4.70      1.87 o 
   1   9  10        0.87        0.57      1.16 o 
   2   9  10        8.01        7.48      2.20 o 
   3   9  10        2.75        0.00      0.67 o 
   4   9  10        2.57       -0.47      0.67 o 
   5   9  10       18.95        4.85      9.28 o 
  -5  10  10        3.54        3.49      1.58 o 
  -4  10  10       24.94       35.13      3.86 o 
  -3  10  10        0.00        0.61      0.98 o 
  -2  10  10        8.27        5.49      4.77 o 
  -1  10  10        4.34        1.04      1.56 o 
   0  10  10       38.90       17.25     27.74 o 
   1  10  10        3.72        0.43      0.89 o 
   2  10  10       20.08        8.50     13.61 o 
   3  10  10        5.02        1.33      2.51 o 
   4  10  10       13.76        5.43      8.32 o 
  -2  11  10        2.16        4.92      2.77 o 
  -1  11  10       36.04       49.04      5.81 o 
   0  11  10        8.38        3.49      4.59 o 
   1  11  10        0.53        0.21      0.99 o 
  -9   0  11      113.20      100.21      8.84 o 
  -7   0  11        0.25       -0.52      1.73 o 
  -5   0  11       60.61       64.32      5.89 o 
  -3   0  11      296.44      293.99      5.53 o 
  -1   0  11      261.72      275.51      4.57 o 
   1   0  11      213.85      187.91      5.35 o 
   3   0  11        0.12        0.05      0.54 o 
   5   0  11      137.99      117.85      4.81 o 
   7   0  11        0.11        1.04      1.73 o 
   9   0  11       22.41       44.21      5.89 o 
 -10   1  11        9.81        5.73      8.67 o 
  -9   1  11       22.17        6.37     10.23 o 
  -8   1  11        5.62        4.94      1.90 o 
  -7   1  11        2.03        3.80      1.65 o 
  -6   1  11       19.71       18.91      3.12 o 
  -5   1  11       76.81       79.79      4.46 o 
  -4   1  11       63.64       63.66      2.32 o 
  -3   1  11      394.38      410.84      5.27 o 
  -2   1  11      515.60      541.71      5.04 o 
  -1   1  11      259.64      258.07      3.08 o 
   0   1  11       87.01       84.34      1.70 o 
   1   1  11       78.78       78.22      1.78 o 
   2   1  11        0.10        1.21      0.41 o 
   3   1  11        0.66        0.35      0.37 o 
   4   1  11       40.57       48.45      1.94 o 
   5   1  11        1.10        0.01      0.67 o 
   6   1  11      262.07      253.94      6.52 o 
   7   1  11       73.44       70.64      4.78 o 
   8   1  11        0.00       -0.67      0.95 o 
   9   1  11        0.10        1.14      1.25 o 
 -10   2  11        1.52        0.68      1.16 o 
  -9   2  11       10.10        3.06      5.98 o 
  -8   2  11       30.84       33.95      3.67 o 
  -7   2  11       10.63        8.42      2.21 o 
  -6   2  11      255.82      254.72      8.52 o 
  -5   2  11       34.17       29.29      2.39 o 
  -4   2  11       27.20       37.08      2.10 o 
  -3   2  11       49.35       46.89      1.96 o 
  -2   2  11     2082.72     2231.18     18.77 o 
  -1   2  11     1743.05     1835.87     16.90 o 
   0   2  11      125.14      123.20      2.52 o 
   1   2  11      237.20      241.64      3.34 o 
   2   2  11      103.06      105.58      2.02 o 
   3   2  11       22.59       23.69      1.65 o 
   4   2  11     1292.90     1328.97     11.27 o 
   5   2  11       16.50       17.31      1.64 o 
   6   2  11       83.19       63.52      2.97 o 
   7   2  11        4.78        2.18      1.15 o 
   8   2  11        4.08        3.99      1.91 o 
   9   2  11       12.73       22.89      4.51 o 
  -9   3  11        0.24       -0.74      0.74 o 
  -8   3  11       18.22       14.80      2.69 o 
  -7   3  11       19.08       19.43      2.88 o 
  -6   3  11       24.38       24.71      2.53 o 
  -5   3  11        6.23        2.98      1.19 o 
  -4   3  11       10.69       15.23      1.92 o 
  -3   3  11      267.58      254.39      4.34 o 
  -2   3  11      394.07      431.66      5.67 o 
  -1   3  11      102.97      121.83      2.73 o 
   0   3  11      263.18      292.31      3.70 o 
   1   3  11      200.13      220.41      4.53 o 
   2   3  11       86.04       82.06      3.40 o 
   3   3  11       10.71       13.07      1.74 o 
   4   3  11        3.44        0.35      0.92 o 
   5   3  11      336.23      335.51      7.52 o 
   6   3  11       22.81       24.84      2.33 o 
   7   3  11       17.12       23.08      2.86 o 
   8   3  11        0.05       -0.48      0.81 o 
  -9   4  11        1.41        0.56      1.04 o 
  -8   4  11       72.73       72.30      7.28 o 
  -7   4  11       20.47       16.39      2.37 o 
  -6   4  11       18.41       20.28      2.39 o 
  -5   4  11       27.30       29.49      2.54 o 
  -4   4  11       16.22       18.58      1.62 o 
  -3   4  11      139.16      118.69      3.35 o 
  -2   4  11        5.11        4.67      0.87 o 
  -1   4  11       73.98       90.84      2.39 o 
   0   4  11      104.14       96.94      3.21 o 
   1   4  11      114.23      128.33      4.24 o 
   2   4  11      108.29      101.38      3.89 o 
   3   4  11       13.80       10.92      1.80 o 
   4   4  11       40.31       46.48      3.00 o 
   5   4  11       43.42       41.81      2.87 o 
   6   4  11        4.58        3.68      1.46 o 
   7   4  11        0.13       -0.83      0.83 o 
   8   4  11       31.98       47.25      4.16 o 
  -9   5  11        1.77        0.43      1.56 o 
  -8   5  11        1.31        0.39      0.74 o 
  -7   5  11       39.65       40.47      3.19 o 
  -6   5  11      114.23      139.89      5.50 o 
  -5   5  11      314.68      340.86      7.98 o 
  -4   5  11      569.65      612.98     10.02 o 
  -3   5  11      335.77      339.71      5.77 o 
  -2   5  11       15.22       12.70      1.31 o 
  -1   5  11        1.48       -0.03      0.77 o 
   0   5  11       65.87       49.48      2.51 o 
   1   5  11      833.36      844.98     11.22 o 
   2   5  11      624.75      614.96      9.71 o 
   3   5  11       32.05       25.38      2.33 o 
   4   5  11       19.23       19.99      2.76 o 
   5   5  11        2.62        4.01      1.60 o 
   6   5  11       19.60       21.54      2.86 o 
   7   5  11        1.22        1.16      2.25 o 
   8   5  11        0.16        1.43      1.04 o 
  -8   6  11        0.67        0.98      0.72 o 
  -7   6  11       22.75       13.84     15.43 o 
  -6   6  11       70.94       74.55      4.10 o 
  -5   6  11      175.27      191.35      6.24 o 
  -4   6  11       76.86       85.97      4.04 o 
  -3   6  11      500.69      525.21      9.08 o 
  -2   6  11      778.64      850.48     20.85 o 
  -1   6  11      105.46      112.52      4.30 o 
   0   6  11        4.18        4.88      1.21 o 
   1   6  11      183.07      161.33      5.29 o 
   2   6  11       69.87       80.48      3.81 o 
   3   6  11      195.99      170.97      7.23 o 
   4   6  11       47.39       41.00      3.85 o 
   5   6  11       28.22       27.97      3.25 o 
   6   6  11       14.78        9.86     11.36 o 
   7   6  11       26.17       13.20     19.42 o 
  -8   7  11        4.31        4.22      2.81 o 
  -7   7  11        0.27        0.23      0.70 o 
  -6   7  11        0.57        0.60      1.02 o 
  -5   7  11       43.31       37.15      2.92 o 
  -4   7  11       17.01       18.98      3.06 o 
  -3   7  11      170.99      171.20      7.48 o 
  -2   7  11      382.94      412.12     11.22 o 
  -1   7  11        6.83        9.47      1.83 o 
   0   7  11      230.89      280.53      9.26 o 
   1   7  11       84.62       72.88      3.81 o 
   2   7  11        0.40        0.87      1.33 o 
   3   7  11        7.76        5.03      1.90 o 
   4   7  11       10.66       12.22      2.37 o 
   5   7  11        0.92        1.44      2.43 o 
   6   7  11       18.75       11.86     14.91 o 
  -7   8  11        0.00       -0.60      0.82 o 
  -6   8  11        0.85        0.00      0.74 o 
  -5   8  11       78.04        1.39      1.39 o 
  -4   8  11        5.82        5.72      2.08 o 
  -3   8  11        9.40        7.60      2.25 o 
  -2   8  11        0.56        1.10      1.53 o 
  -1   8  11      240.90      281.35     16.99 o 
   0   8  11       42.94       52.70      4.47 o 
   1   8  11        2.21        0.09      1.02 o 
   2   8  11        1.60        3.38      1.53 o 
   3   8  11        7.61        6.89      2.02 o 
   4   8  11        0.37        0.45      0.79 o 
   5   8  11       16.35        7.07      8.76 o 
   6   8  11        1.56       -0.16      1.04 o 
  -6   9  11       17.09       10.00     13.26 o 
  -5   9  11        1.42        1.58      1.21 o 
  -4   9  11       40.67        1.56      1.39 o 
  -3   9  11        7.02        2.28      3.99 o 
  -2   9  11        4.61        2.18      1.44 o 
  -1   9  11        1.92       -0.20      1.21 o 
   0   9  11        0.00        0.10      1.21 o 
   1   9  11       18.65        8.27      2.20 o 
   2   9  11       94.75        0.25      1.04 o 
   3   9  11        8.47       -0.64      0.71 o 
   4   9  11        5.16        2.25      3.38 o 
   5   9  11        3.09        1.89      2.60 o 
  -4  10  11        2.12        6.02      2.00 o 
  -3  10  11       36.67       13.77     20.98 o 
  -2  10  11       72.28        0.52      1.21 o 
  -1  10  11        0.08        0.06      0.91 o 
   0  10  11        9.81        0.69      0.86 o 
   1  10  11       24.24       -0.69      0.74 o 
   2  10  11        0.63       -0.17      1.13 o 
   3  10  11       28.23        0.54      0.95 o 
  -1  11  11        4.46        3.01      3.73 o 
   0  11  11        1.92        0.71      1.28 o 
 -10   0  12        0.37        1.39      1.91 o 
  -8   0  12       31.78       37.97      5.37 o 
  -6   0  12        2.74        0.17      1.91 o 
  -4   0  12        0.03        0.14      0.87 o 
  -2   0  12       74.94       61.80      2.52 o 
   0   0  12      333.46      314.01      5.02 o 
   2   0  12       38.34       34.71      1.92 o 
   4   0  12      721.42      743.66      9.65 o 
   6   0  12        3.78        5.72      2.43 o 
   8   0  12       50.46       52.19      6.07 o 
 -10   1  12        9.92        2.93      5.37 o 
  -9   1  12       45.54       40.35     16.30 o 
  -8   1  12       16.59       18.38      2.88 o 
  -7   1  12        3.35        3.76      1.83 o 
  -6   1  12       10.72       13.05      2.39 o 
  -5   1  12        0.08        0.26      0.89 o 
  -4   1  12        1.69        1.39      0.74 o 
  -3   1  12      228.65      251.69      4.29 o 
  -2   1  12        9.36        7.92      0.80 o 
  -1   1  12       15.79       15.82      0.89 o 
   0   1  12       73.09       64.48      1.56 o 
   1   1  12      114.71      124.12      2.23 o 
   2   1  12       85.42       83.76      2.00 o 
   3   1  12      489.88      528.35      5.96 o 
   4   1  12      206.14      210.47      4.59 o 
   5   1  12        3.32        1.78      0.87 o 
   6   1  12       32.76       46.35      2.59 o 
   7   1  12       52.93       58.55      4.42 o 
   8   1  12        1.08        2.25      1.91 o 
  -9   2  12       22.10        6.27      9.28 o 
  -8   2  12       10.98       10.31      2.51 o 
  -7   2  12       36.31       32.75      3.56 o 
  -6   2  12       12.78       11.72      1.90 o 
  -5   2  12       34.68       33.99      2.22 o 
  -4   2  12        3.88        3.85      1.00 o 
  -3   2  12       15.84       13.53      1.25 o 
  -2   2  12      271.42      295.56      4.51 o 
  -1   2  12      896.78      937.28      8.81 o 
   0   2  12        1.09        0.89      0.39 o 
   1   2  12       79.25       66.21      1.88 o 
   2   2  12      596.70      633.91      7.80 o 
   3   2  12      338.13      364.76      7.03 o 
   4   2  12       76.16       69.40      3.85 o 
   5   2  12        3.62        4.52      1.33 o 
   6   2  12       17.34       18.99      2.10 o 
   7   2  12       56.67       60.95      3.64 o 
   8   2  12        1.06        1.73      1.21 o 
  -9   3  12        0.94        1.56      1.47 o 
  -8   3  12      364.10      380.05     16.64 o 
  -7   3  12        2.66       -0.39      1.08 o 
  -6   3  12       39.82       41.68      3.02 o 
  -5   3  12        0.26        0.32      0.77 o 
  -4   3  12       18.66       21.10      1.79 o 
  -3   3  12        0.00        0.61      0.59 o 
  -2   3  12       31.87       31.64      1.65 o 
  -1   3  12      937.05     1058.91     14.09 o 
   0   3  12      126.60      137.76      3.72 o 
   1   3  12       85.90       72.81      2.82 o 
   2   3  12      401.68      380.45      7.24 o 
   3   3  12      471.96      572.38     11.43 o 
   4   3  12       14.67       19.28      2.10 o 
   5   3  12       19.58       26.41      2.36 o 
   6   3  12       10.97       12.47      1.99 o 
   7   3  12       12.54       15.13      3.64 o 
   8   3  12        0.07       -1.04      1.04 o 
  -9   4  12        0.90        0.00      0.98 o 
  -8   4  12      211.85       74.15    116.25 o 
  -7   4  12      150.33      146.12      5.80 o 
  -6   4  12       17.64       13.59      2.21 o 
  -5   4  12       11.49       11.51      1.81 o 
  -4   4  12      129.00      144.40      4.03 o 
  -3   4  12       11.17       10.42      1.29 o 
  -2   4  12      114.20      116.15      3.01 o 
  -1   4  12        0.31        1.11      0.81 o 
   0   4  12       83.75       96.49      3.32 o 
   1   4  12       73.12       71.58      2.96 o 
   2   4  12       24.90       17.91      1.92 o 
   3   4  12       57.06       45.79      2.97 o 
   4   4  12       12.48       10.74      1.73 o 
   5   4  12       82.45       83.16      4.00 o 
   6   4  12        0.56        1.01      1.16 o 
   7   4  12        0.01       -0.56      1.56 o 
   8   4  12        2.05        1.30      1.16 o 
  -8   5  12       46.17       19.00     24.79 o 
  -7   5  12        5.19        5.22      1.58 o 
  -6   5  12       75.37       76.88      4.19 o 
  -5   5  12      351.11      363.52      8.37 o 
  -4   5  12      131.21      147.45      5.07 o 
  -3   5  12        0.34        0.30      0.70 o 
  -2   5  12       42.28       33.28      2.52 o 
  -1   5  12       32.83       28.19      2.06 o 
   0   5  12        1.54        3.10      1.06 o 
   1   5  12        0.61        0.01      0.92 o 
   2   5  12        0.10        0.88      0.96 o 
   3   5  12        7.45        3.09      1.19 o 
   4   5  12       59.55       56.05      4.16 o 
   5   5  12        3.28        4.28      1.66 o 
   6   5  12        8.79       15.76      2.44 o 
   7   5  12      122.80      179.97     11.62 o 
  -8   6  12        9.32        0.79      2.31 o 
  -7   6  12       36.54        8.50     12.83 o 
  -6   6  12      245.15      275.01      9.80 o 
  -5   6  12        8.76        9.58      1.85 o 
  -4   6  12       35.28       31.16      2.60 o 
  -3   6  12      278.85      297.98      9.80 o 
  -2   6  12       65.69       71.14      3.52 o 
  -1   6  12       32.52       34.82      2.65 o 
   0   6  12      520.55      599.20     12.46 o 
   1   6  12       30.15       29.60      2.60 o 
   2   6  12      100.09       91.21      4.74 o 
   3   6  12       12.48       11.67      2.51 o 
   4   6  12        0.00       -0.67      0.89 o 
   5   6  12        0.57        1.92      1.37 o 
   6   6  12       12.56        5.50      7.89 o 
   7   6  12       15.45        6.27      9.80 o 
  -7   7  12        4.23        0.93      1.40 o 
  -6   7  12        6.31        1.99      3.25 o 
  -5   7  12       38.97       37.12      3.80 o 
  -4   7  12        2.30        1.64      1.41 o 
  -3   7  12      230.00      271.27     11.01 o 
  -2   7  12        0.41        1.17      1.50 o 
  -1   7  12      491.53      574.09     12.55 o 
   0   7  12      702.90      807.07     12.31 o 
   1   7  12        0.20        1.32      1.28 o 
   2   7  12      280.65      292.92      9.81 o 
   3   7  12        0.27        1.09      1.47 o 
   4   7  12        0.07        0.70      1.04 o 
   5   7  12        0.62        0.79      0.87 o 
   6   7  12        0.31        1.18      0.91 o 
  -6   8  12        0.32       -0.38      0.91 o 
  -5   8  12       29.21       -0.07      0.71 o 
  -4   8  12        0.11        0.72      1.31 o 
  -3   8  12       25.16       31.13      3.56 o 
  -2   8  12       45.58       49.72      4.41 o 
  -1   8  12      160.87      192.88      8.27 o 
   0   8  12        0.74        0.05      1.16 o 
   1   8  12       15.99       18.73      2.94 o 
   2   8  12       32.15       42.04      4.05 o 
   3   8  12        4.04        2.58      1.46 o 
   4   8  12       16.53        6.28     11.62 o 
   5   8  12        0.21        0.33      0.79 o 
  -5   9  12        0.65       -0.79      0.79 o 
  -4   9  12        5.45       -0.25      0.79 o 
  -3   9  12       27.73        0.77      0.71 o 
  -2   9  12       21.17        0.46      1.65 o 
  -1   9  12        2.17        0.35      1.10 o 
   0   9  12        6.03        0.31      1.04 o 
   1   9  12       39.69        1.10      1.08 o 
   2   9  12        0.22        1.07      0.67 o 
   3   9  12        0.39        0.39      0.79 o 
   4   9  12       22.99       11.79     15.08 o 
  -4  10  12       15.96        2.27      1.82 o 
  -3  10  12        0.21       -0.11      0.99 o 
  -2  10  12       36.11       -0.32      0.83 o 
  -1  10  12        4.75        0.15      0.83 o 
   0  10  12       25.83        0.04      0.79 o 
   1  10  12       20.18       -0.09      0.91 o 
   2  10  12        6.74        0.92      0.99 o 
  -9   0  13        1.14        0.52      1.39 o 
  -7   0  13       26.92       25.14      4.51 o 
  -5   0  13       32.99       31.38      4.51 o 
  -3   0  13       62.44       52.80      2.62 o 
  -1   0  13        0.86        0.92      0.61 o 
   1   0  13      396.69      387.63      5.91 o 
   3   0  13     1794.59     1883.75     24.28 o 
   5   0  13      119.68      122.23      8.41 o 
   7   0  13        1.70       -1.56      1.56 o 
  -9   1  13       33.50       32.13      3.55 o 
  -8   1  13        5.14        2.58      1.82 o 
  -7   1  13        2.39        3.25      1.65 o 
  -6   1  13        1.99        2.91      1.58 o 
  -5   1  13      156.37      148.71      4.28 o 
  -4   1  13      359.67      384.36      5.75 o 
  -3   1  13       98.42      109.76      2.99 o 
  -2   1  13       25.27       25.21      1.46 o 
  -1   1  13      186.20      172.09      3.35 o 
   0   1  13        0.08        0.22      0.40 o 
   1   1  13        5.25        2.83      0.64 o 
   2   1  13     1255.03     1378.02     14.51 o 
   3   1  13      221.12      196.87      4.55 o 
   4   1  13       74.94       99.08      3.91 o 
   5   1  13      152.84      158.00      5.10 o 
   6   1  13        3.26        3.76      1.73 o 
   7   1  13        0.24       -0.70      1.04 o 
   8   1  13        0.96        1.38      1.12 o 
  -9   2  13        0.70        0.75      0.91 o 
  -8   2  13      273.88      280.14     10.30 o 
  -7   2  13        2.58        1.35      1.37 o 
  -6   2  13       60.63       60.09      3.55 o 
  -5   2  13      199.08      201.96      4.99 o 
  -4   2  13        0.22       -0.16      0.63 o 
  -3   2  13       62.48       64.38      2.40 o 
  -2   2  13      173.54      177.68      3.61 o 
  -1   2  13      167.02      179.18      3.48 o 
   0   2  13      189.05      179.56      3.31 o 
   1   2  13        0.55        0.56      0.69 o 
   2   2  13      476.60      476.84      9.31 o 
   3   2  13     1393.68     1496.35     21.39 o 
   4   2  13      158.19      127.42      4.56 o 
   5   2  13       36.75       28.52      2.46 o 
   6   2  13       14.61       15.72      1.94 o 
   7   2  13       17.83       23.49      2.99 o 
   8   2  13       14.46       27.22      4.33 o 
  -9   3  13        1.75       -0.72      1.13 o 
  -8   3  13      250.00       85.59    134.72 o 
  -7   3  13       19.05       16.37      2.69 o 
  -6   3  13        7.85        6.58      1.67 o 
  -5   3  13        0.08        0.14      0.77 o 
  -4   3  13        9.93       11.01      1.47 o 
  -3   3  13       77.95       85.60      2.74 o 
  -2   3  13        0.05       -0.13      0.58 o 
  -1   3  13        7.17        4.45      0.79 o 
   0   3  13        0.26       -0.20      0.64 o 
   1   3  13       16.21       15.03      1.58 o 
   2   3  13     1083.29     1076.13     17.62 o 
   3   3  13      588.31      585.13      9.51 o 
   4   3  13      111.67       93.81      4.03 o 
   5   3  13        8.28        7.44      1.57 o 
   6   3  13       10.32       13.50      1.93 o 
   7   3  13        0.43        0.52      0.98 o 
   8   3  13       28.10       46.99      6.24 o 
  -9   4  13        0.96        1.02      1.04 o 
  -8   4  13      103.34       29.19     44.99 o 
  -7   4  13      234.10      254.60      9.37 o 
  -6   4  13       23.40       29.66      3.14 o 
  -5   4  13       18.42       14.54      2.09 o 
  -4   4  13       52.12       48.86      2.52 o 
  -3   4  13       16.00       17.70      1.48 o 
  -2   4  13       98.44      102.01      2.99 o 
  -1   4  13      127.11      133.96      3.94 o 
   0   4  13        0.00       -0.34      0.68 o 
   1   4  13       79.96       69.88      2.99 o 
   2   4  13       84.34       78.54      3.67 o 
   3   4  13      124.07      102.56      4.27 o 
   4   4  13       62.45       55.08      3.30 o 
   5   4  13       19.76       23.41      2.93 o 
   6   4  13        0.14        1.04      1.10 o 
   7   4  13        0.03        0.47      0.95 o 
  -8   5  13        4.46        1.69      1.21 o 
  -7   5  13       23.65       18.84     10.39 o 
  -6   5  13       11.75       12.57      2.01 o 
  -5   5  13      137.10      149.65      5.48 o 
  -4   5  13       27.44       25.33      2.35 o 
  -3   5  13       16.74       16.20      2.01 o 
  -2   5  13       91.90       92.07      3.49 o 
  -1   5  13        0.34        1.13      0.87 o 
   0   5  13      140.10      138.01      4.20 o 
   1   5  13        5.42        0.72      0.86 o 
   2   5  13      246.93      224.94      6.26 o 
   3   5  13       42.06       53.59      3.27 o 
   4   5  13       84.31       93.32      5.51 o 
   5   5  13       36.53       36.14      3.60 o 
   6   5  13        5.53       12.75      2.39 o 
   7   5  13      103.83      155.90      7.82 o 
  -8   6  13        0.50       -0.34      0.69 o 
  -7   6  13        3.12        0.57      0.91 o 
  -6   6  13       32.31       37.35      3.58 o 
  -5   6  13       70.54       71.77      3.95 o 
  -4   6  13       10.61       11.34      2.66 o 
  -3   6  13       28.02       25.14      3.19 o 
  -2   6  13        0.91        1.36      1.11 o 
  -1   6  13      245.18      254.84      5.84 o 
   0   6  13      172.89      188.49      5.13 o 
   1   6  13      281.71      272.84      7.16 o 
   2   6  13      147.76      135.96      5.12 o 
   3   6  13       35.62       33.78      6.33 o 
   4   6  13        4.55        1.54      1.21 o 
   5   6  13       40.99       60.27      4.72 o 
   6   6  13        0.03        0.87      0.86 o 
  -7   7  13        9.79        0.24      0.91 o 
  -6   7  13        1.68       -0.67      0.67 o 
  -5   7  13       11.65       10.88      5.72 o 
  -4   7  13        3.92        4.41      1.92 o 
  -3   7  13        0.17       -0.07      1.25 o 
  -2   7  13       17.92       13.96      3.00 o 
  -1   7  13        4.41        2.75      1.70 o 
   0   7  13      389.53      428.98      9.27 o 
   1   7  13       73.77       67.91      3.81 o 
   2   7  13       49.77       53.45      4.41 o 
   3   7  13       43.22       43.01      3.98 o 
   4   7  13       30.83       37.80      5.37 o 
   5   7  13        8.41        3.64      5.55 o 
   6   7  13        7.86        6.61      9.54 o 
  -6   8  13       12.37       -0.10      0.87 o 
  -5   8  13        0.10        0.45      0.83 o 
  -4   8  13        0.14       -0.51      0.91 o 
  -3   8  13        0.22        1.66      1.65 o 
  -2   8  13        2.46        3.44      1.65 o 
  -1   8  13        0.15       -0.95      1.10 o 
   0   8  13        2.91        3.64      1.66 o 
   1   8  13       18.94       20.34      4.51 o 
   2   8  13        2.62        3.73      1.72 o 
   3   8  13        1.32       -0.11      1.21 o 
   4   8  13      144.98       70.59    106.80 o 
   5   8  13        7.64        2.94      5.46 o 
  -5   9  13        1.95       -0.40      1.04 o 
  -4   9  13        2.35        0.26      0.86 o 
  -3   9  13        4.31        0.16      0.79 o 
  -2   9  13        7.19       -0.28      0.67 o 
  -1   9  13        0.05       -0.26      0.61 o 
   0   9  13        1.01        0.43      0.61 o 
   1   9  13       33.03        0.52      0.67 o 
   2   9  13       17.85        8.40     13.78 o 
   3   9  13        1.59       -0.02      0.91 o 
   4   9  13        1.39        0.85      0.96 o 
  -3  10  13       20.07        0.77      1.08 o 
  -2  10  13       10.85       -0.67      0.99 o 
  -1  10  13       15.97       -0.86      0.86 o 
   0  10  13       22.60       -0.20      0.79 o 
   1  10  13       43.30       -0.66      0.96 o 
   2  10  13       51.12        0.78      1.21 o 
  -8   0  14        0.08       -1.21      1.21 o 
  -6   0  14       22.20       26.87      4.51 o 
  -4   0  14      353.52      338.60     11.70 o 
  -2   0  14      158.58      154.63      4.08 o 
   0   0  14      119.81      106.51      3.41 o 
   2   0  14       32.22       36.15      3.29 o 
   4   0  14      318.57      327.69     13.70 o 
   6   0  14       35.58       47.33      5.89 o 
   8   0  14       32.02       38.84      5.72 o 
  -9   1  14        0.00       -0.12      0.91 o 
  -8   1  14       23.06       22.87      3.06 o 
  -7   1  14        2.07        0.61      1.30 o 
  -6   1  14       15.69       14.31      2.45 o 
  -5   1  14        1.10        0.49      0.82 o 
  -4   1  14      311.53      329.10      5.50 o 
  -3   1  14       69.06       66.15      2.44 o 
  -2   1  14      120.40      114.51      2.97 o 
  -1   1  14        0.17       -0.06      0.45 o 
   0   1  14       68.70       71.21      2.24 o 
   1   1  14        1.24        0.45      0.46 o 
   2   1  14      903.96      940.58     10.01 o 
   3   1  14      326.43      294.50      5.72 o 
   4   1  14      199.21      188.01      4.79 o 
   5   1  14       35.63       37.11      3.48 o 
   6   1  14       20.46       28.61      3.16 o 
   7   1  14        5.26       18.03      2.62 o 
   8   1  14        2.04        1.91      1.91 o 
  -9   2  14       22.66       28.22      3.30 o 
  -8   2  14       17.91       16.09      2.83 o 
  -7   2  14       63.81       69.56      5.09 o 
  -6   2  14        1.16        0.41      1.24 o 
  -5   2  14       26.54       22.06      1.90 o 
  -4   2  14      132.51      144.03      3.76 o 
  -3   2  14      105.49      108.89      3.16 o 
  -2   2  14       75.39       73.98      2.48 o 
  -1   2  14       36.08       33.08      1.66 o 
   0   2  14       36.33       37.36      2.55 o 
   1   2  14      162.46      152.91      4.08 o 
   2   2  14       53.14       59.68      2.76 o 
   3   2  14      196.71      219.38      5.16 o 
   4   2  14       86.96       71.99      3.55 o 
   5   2  14      133.03      127.08      4.83 o 
   6   2  14       10.98        8.93      2.33 o 
   7   2  14        1.26        5.20      1.72 o 
   8   2  14       25.09       47.51      6.07 o 
  -9   3  14       12.10        5.07      5.81 o 
  -8   3  14      111.92      110.62      9.02 o 
  -7   3  14        6.43        7.43      2.14 o 
  -6   3  14       23.26       25.90      2.53 o 
  -5   3  14       40.87       38.45      2.44 o 
  -4   3  14       19.72       18.13      1.76 o 
  -3   3  14      473.89      495.73      6.64 o 
  -2   3  14       67.68       60.98      2.33 o 
  -1   3  14        7.62        6.29      1.29 o 
   0   3  14      162.59      167.08      4.36 o 
   1   3  14        0.01        0.29      0.78 o 
   2   3  14        8.88       15.09      1.72 o 
   3   3  14        0.04       -0.23      0.78 o 
   4   3  14       80.03       65.72      3.48 o 
   5   3  14       52.30       59.21      3.46 o 
   6   3  14        8.97       24.55      2.40 o 
   7   3  14        1.13        0.35      1.39 o 
  -8   4  14      105.30       43.49     61.81 o 
  -7   4  14       89.94       73.27     36.27 o 
  -6   4  14      144.59      162.35      5.92 o 
  -5   4  14       65.17       62.65      3.61 o 
  -4   4  14       17.69       24.24      1.95 o 
  -3   4  14      122.49      141.28      3.67 o 
  -2   4  14       17.34       13.99      1.68 o 
  -1   4  14       21.08       18.91      1.80 o 
   0   4  14       93.13       86.73      3.34 o 
   1   4  14       97.19      101.26      3.66 o 
   2   4  14        3.86        1.27      0.92 o 
   3   4  14       27.67       17.59      2.10 o 
   4   4  14        1.54        2.72      1.11 o 
   5   4  14       67.08       88.08      5.45 o 
   6   4  14        6.59       11.25      2.15 o 
   7   4  14       39.84       60.62      4.69 o 
  -8   5  14       73.17       35.58     45.95 o 
  -7   5  14       10.72        4.07      5.17 o 
  -6   5  14       40.28       45.65      3.92 o 
  -5   5  14      278.18      298.79      7.83 o 
  -4   5  14      184.20      199.82      7.91 o 
  -3   5  14       12.01       12.81      1.88 o 
  -2   5  14        3.84        3.50      1.11 o 
  -1   5  14      112.69      116.34      3.98 o 
   0   5  14        9.64        8.02      1.47 o 
   1   5  14      166.33      154.81      4.62 o 
   2   5  14        6.26        5.40      1.53 o 
   3   5  14        2.40        2.63      1.19 o 
   4   5  14        5.34        3.27      1.58 o 
   5   5  14        2.33        1.57      1.16 o 
   6   5  14        3.06        3.61      1.41 o 
   7   5  14        2.45        6.76      2.95 o 
  -7   6  14        4.97        1.56      1.43 o 
  -6   6  14        2.00       -0.27      0.95 o 
  -5   6  14      178.44      187.60     11.62 o 
  -4   6  14      173.48      172.77      7.78 o 
  -3   6  14      102.54      107.11      6.00 o 
  -2   6  14       12.56       11.74      1.96 o 
  -1   6  14        1.25        3.30      1.20 o 
   0   6  14      638.26      685.07      9.87 o 
   1   6  14        8.35       12.45      1.79 o 
   2   6  14        0.36        1.06      1.11 o 
   3   6  14       13.99       11.77      2.49 o 
   4   6  14        6.17        5.57      1.77 o 
   5   6  14       61.21       86.31      5.64 o 
   6   6  14       31.39       42.61      4.16 o 
  -7   7  14       83.58       -0.39      1.08 o 
  -6   7  14        1.66        0.87      0.86 o 
  -5   7  14       12.39        0.88      1.13 o 
  -4   7  14       64.31       72.47      7.46 o 
  -3   7  14       20.49       24.96      3.25 o 
  -2   7  14       36.20       43.68      4.17 o 
  -1   7  14        8.34        5.52      2.00 o 
   0   7  14       60.11       68.22      3.37 o 
   1   7  14       85.37       85.01      3.70 o 
   2   7  14        4.09        3.39      1.58 o 
   3   7  14        0.16        1.14      1.08 o 
   4   7  14       19.47       14.26     17.60 o 
   5   7  14       23.51       17.20     21.59 o 
  -6   8  14        0.19       -0.24      0.89 o 
  -5   8  14       13.38        0.75      0.91 o 
  -4   8  14       12.50       -0.65      0.67 o 
  -3   8  14       32.07        0.69      1.56 o 
  -1   8  14        2.24        1.63      1.91 o 
   0   8  14        4.34        6.06      2.14 o 
   1   8  14        0.04       -0.16      0.77 o 
   2   8  14        7.20        2.87      4.51 o 
   3   8  14       18.27       10.31     16.12 o 
   4   8  14       16.68        6.49      9.28 o 
  -4   9  14       35.04       -0.49      0.87 o 
  -3   9  14       62.04        0.01      0.96 o 
  -2   9  14       18.23        0.37      0.91 o 
  -1   9  14        0.10       -0.27      0.67 o 
   0   9  14       12.76       -0.61      0.61 o 
   1   9  14        0.04       -0.42      0.83 o 
   2   9  14        3.50        0.60      0.91 o 
   3   9  14       11.12        5.45      7.11 o 
  -2  10  14       15.38        0.61      1.35 o 
  -1  10  14        0.33       -0.14      1.04 o 
   0  10  14        0.54        0.48      1.08 o 
  -9   0  15        0.07       -0.87      1.04 o 
  -7   0  15       48.81       50.63      6.07 o 
  -5   0  15      455.88      530.20     23.49 o 
  -3   0  15        0.23        0.40      1.30 o 
  -1   0  15       14.10       14.02      1.95 o 
   1   0  15      569.17      608.98     10.74 o 
   3   0  15       81.94       68.49      6.59 o 
   5   0  15        8.97       14.22      4.16 o 
   7   0  15       65.61      102.99      8.67 o 
  -9   1  15        0.75        1.74      1.12 o 
  -8   1  15        3.32        2.51      1.23 o 
  -7   1  15        2.00        4.05      1.58 o 
  -6   1  15        3.30        4.42      1.84 o 
  -5   1  15        1.75        3.26      1.07 o 
  -4   1  15      161.06      179.40      4.20 o 
  -3   1  15        0.19       -0.33      0.53 o 
  -2   1  15        3.10        2.46      0.77 o 
  -1   1  15        1.10        0.49      0.56 o 
   0   1  15      340.37      347.78      4.97 o 
   1   1  15      143.44      167.27      4.21 o 
   2   1  15       13.13       11.92      1.53 o 
   3   1  15      135.35      132.50      3.97 o 
   4   1  15       22.11       22.65      3.12 o 
   5   1  15        0.38        0.54      1.82 o 
   6   1  15       34.39       33.04      3.62 o 
   7   1  15        0.05        1.91      1.73 o 
  -9   2  15        0.01       -0.09      0.96 o 
  -8   2  15        0.15       -0.83      0.83 o 
  -7   2  15       26.22       23.41      3.12 o 
  -6   2  15        1.10        1.56      1.07 o 
  -5   2  15        0.14        0.81      0.82 o 
  -4   2  15       71.02       74.64      2.84 o 
  -3   2  15      234.49      255.44      4.85 o 
  -2   2  15       43.97       44.93      2.07 o 
  -1   2  15        9.57       10.18      1.16 o 
   0   2  15      601.45      643.03      8.35 o 
   1   2  15      365.84      415.67      6.83 o 
   2   2  15      136.89      128.57      5.31 o 
   3   2  15       81.09       81.88      3.32 o 
   4   2  15        5.82        2.64      0.93 o 
   5   2  15       16.65       19.09      2.70 o 
   6   2  15       13.48       15.79      2.76 o 
   7   2  15       33.05       53.92      6.24 o 
  -8   3  15        1.69        2.89      1.47 o 
  -7   3  15        4.90        3.26      1.53 o 
  -6   3  15        8.94       14.44      2.23 o 
  -5   3  15       57.82       58.59      2.90 o 
  -4   3  15        0.22       -0.07      0.69 o 
  -3   3  15      368.80      386.17      6.04 o 
  -2   3  15       43.88       47.80      2.56 o 
  -1   3  15      226.91      232.19      5.27 o 
   0   3  15        1.28        0.59      0.78 o 
   1   3  15        2.02        1.53      0.88 o 
   2   3  15       25.23       32.99      2.25 o 
   3   3  15        0.31        0.31      0.69 o 
   4   3  15        1.77        0.05      0.84 o 
   5   3  15       12.26       14.70      2.01 o 
   6   3  15       74.13       98.65      8.15 o 
   7   3  15       69.33       97.09      8.15 o 
  -8   4  15       63.50       28.72     44.56 o 
  -7   4  15       99.20      112.23      5.27 o 
  -6   4  15      115.43      150.00      5.79 o 
  -5   4  15        7.64        8.51      1.80 o 
  -4   4  15        0.49        0.85      0.77 o 
  -3   4  15      179.24      204.31      5.28 o 
  -2   4  15        0.02        0.68      0.85 o 
  -1   4  15       40.58       39.99      2.45 o 
   0   4  15       18.34       13.30      1.71 o 
   1   4  15       32.90       46.72      2.63 o 
   2   4  15       36.09       40.37      2.52 o 
   3   4  15        1.26        0.12      0.96 o 
   4   4  15        0.30        1.91      1.06 o 
   5   4  15        7.46        8.12      1.96 o 
   6   4  15       62.37       85.81      5.52 o 
   7   4  15        5.27       15.43      4.33 o 
  -8   5  15       27.60       14.59     18.90 o 
  -7   5  15       30.33       19.81     10.65 o 
  -6   5  15       82.58       96.02      5.69 o 
  -5   5  15      189.29      214.60      8.70 o 
  -4   5  15        6.57        8.10      2.32 o 
  -3   5  15        6.78        9.30      1.70 o 
  -2   5  15       18.35       23.33      2.03 o 
  -1   5  15        7.17        6.45      1.63 o 
   0   5  15      102.09       86.49      3.62 o 
   1   5  15        7.53        7.29      1.41 o 
   2   5  15        4.40        3.20      1.05 o 
   3   5  15        9.48       10.62      1.90 o 
   4   5  15        0.15        0.92      0.99 o 
   5   5  15        0.43        2.37      1.21 o 
   6   5  15        4.25        3.61      1.41 o 
  -7   6  15        4.88        0.75      1.24 o 
  -6   6  15       11.85        4.90      6.24 o 
  -5   6  15       64.79       34.29     36.50 o 
  -4   6  15       89.79       92.26      5.81 o 
  -3   6  15       94.97      110.60      6.25 o 
  -2   6  15        8.80        9.41      1.80 o 
  -1   6  15      153.04      154.80      4.89 o 
   0   6  15        6.32       11.08      1.73 o 
   1   6  15        0.96        2.42      1.10 o 
   2   6  15        2.39        1.94      0.97 o 
   3   6  15        5.76        6.13      2.86 o 
   4   6  15        7.26        9.18      2.20 o 
   5   6  15        7.90       14.64      2.32 o 
   6   6  15       21.55       39.89      4.07 o 
  -6   7  15        2.13        0.42      0.83 o 
  -5   7  15        0.24        0.88      0.74 o 
  -4   7  15       29.56        8.36     10.14 o 
  -3   7  15       10.67       15.01      2.75 o 
  -2   7  15      149.47      193.06      8.39 o 
  -1   7  15        0.55        4.36      1.77 o 
   0   7  15        4.80        4.33      1.20 o 
   1   7  15        5.38        7.96      1.52 o 
   2   7  15        3.88        6.09      1.90 o 
   3   7  15        8.63       13.40      2.25 o 
   4   7  15       40.07       52.97      4.53 o 
   5   7  15       49.62       68.39      5.32 o 
  -5   8  15       14.62       -0.61      0.86 o 
  -4   8  15       43.63        0.08      0.79 o 
  -3   8  15       83.47        0.48      0.71 o 
  -2   8  15      230.98        0.52      0.87 o 
  -1   8  15       48.14       61.55      6.94 o 
   0   8  15      121.27      124.49      9.88 o 
   1   8  15        3.70        4.26      2.14 o 
   2   8  15       13.43        7.05     10.92 o 
   3   8  15        8.42        3.30      5.81 o 
   4   8  15        4.55       -0.58      0.91 o 
  -4   9  15        5.16       -0.40      1.04 o 
  -3   9  15       16.94        0.17      1.04 o 
  -2   9  15        7.65        0.46      0.91 o 
  -1   9  15       13.26       -0.43      0.98 o 
   0   9  15       41.32       18.16     30.86 o 
   1   9  15       38.21       15.24     23.15 o 
   2   9  15       82.12       41.16     59.82 o 
  -8   0  16       12.91       14.91      3.29 o 
  -6   0  16      224.60      244.47     12.66 o 
  -4   0  16       64.99       76.81      4.72 o 
  -2   0  16        9.14       10.29      1.95 o 
   0   0  16     1831.07     2186.60     33.55 o 
   2   0  16      857.14      976.65     23.58 o 
   4   0  16        1.14        2.95      2.77 o 
   6   0  16        2.98        7.46      2.95 o 
  -8   1  16        4.87        5.38      1.50 o 
  -7   1  16       43.75       49.24      4.23 o 
  -6   1  16        1.19        1.77      1.82 o 
  -5   1  16        2.83        2.58      1.03 o 
  -4   1  16       42.98       43.04      2.60 o 
  -3   1  16        2.24        3.20      1.03 o 
  -2   1  16        3.33        2.75      0.92 o 
  -1   1  16       41.63       45.94      2.35 o 
   0   1  16      144.77      146.82      4.95 o 
   1   1  16     2050.55     2249.59     18.91 o 
   2   1  16       18.11       13.27      1.90 o 
   3   1  16       16.07       14.90      2.69 o 
   4   1  16      119.32      139.77      6.87 o 
   5   1  16        0.91        1.49      1.28 o 
   6   1  16        1.57        0.26      1.10 o 
   7   1  16        0.61        2.10      1.47 o 
  -8   2  16        5.59        4.92      1.58 o 
  -7   2  16       11.56       11.09      2.33 o 
  -6   2  16        0.83        1.05      0.99 o 
  -5   2  16        2.54        4.85      1.23 o 
  -4   2  16        0.48        0.73      0.74 o 
  -3   2  16       13.00       10.28      1.33 o 
  -2   2  16       45.25       43.87      2.07 o 
  -1   2  16        7.56        6.19      1.26 o 
   0   2  16      338.28      345.12      6.36 o 
   1   2  16      145.70      150.91      4.34 o 
   2   2  16       77.13       72.61      3.10 o 
   3   2  16        6.33        4.19      1.03 o 
   4   2  16        3.21        3.48      1.82 o 
   5   2  16        0.19       -0.96      0.96 o 
   6   2  16        2.13        0.82      3.90 o 
  -8   3  16        1.43        0.66      1.15 o 
  -7   3  16        9.23        9.32      2.32 o 
  -6   3  16        0.68        0.32      0.96 o 
  -5   3  16       21.71       23.63      2.03 o 
  -4   3  16        4.63        6.34      1.17 o 
  -3   3  16       58.02       57.04      2.93 o 
  -2   3  16        3.93        4.20      1.19 o 
  -1   3  16       10.86       11.27      1.65 o 
   0   3  16      151.68      141.84      4.34 o 
   1   3  16       54.93       58.53      2.89 o 
   2   3  16      122.69      100.20      3.74 o 
   3   3  16        3.68        0.35      0.80 o 
   4   3  16        2.39        0.28      0.71 o 
   5   3  16       14.66       12.66      2.09 o 
   6   3  16        2.73        2.95      2.08 o 
  -8   4  16        0.03        1.86      1.56 o 
  -7   4  16       53.47       65.42      4.26 o 
  -6   4  16        0.36       -0.22      0.85 o 
  -5   4  16       18.75       21.57      2.27 o 
  -4   4  16       51.92       57.73      3.46 o 
  -3   4  16        3.85        4.88      1.29 o 
  -2   4  16       63.36       66.65      4.03 o 
  -1   4  16       34.77       31.77      2.31 o 
   0   4  16      162.18      164.89      5.06 o 
   1   4  16       74.46       82.50      3.50 o 
   2   4  16      260.62      284.02      6.45 o 
   3   4  16       18.08       23.28      2.06 o 
   4   4  16        3.12        3.19      1.25 o 
   5   4  16        8.38        8.93      2.14 o 
   6   4  16        3.94        7.76      1.91 o 
  -7   5  16       37.47       29.43     14.03 o 
  -6   5  16       19.27       17.38      2.76 o 
  -5   5  16       16.18       19.15      2.93 o 
  -4   5  16       18.32       21.78      2.94 o 
  -3   5  16       30.36       30.22      3.90 o 
  -2   5  16        9.95       13.12      1.81 o 
  -1   5  16      139.35      135.92      5.53 o 
   0   5  16       66.95       59.53      3.12 o 
   1   5  16      228.09      219.34      5.80 o 
   2   5  16        5.00        7.14      1.39 o 
   3   5  16       19.64       23.45      2.12 o 
   4   5  16        1.81        3.59      1.91 o 
   5   5  16       31.21       43.43      3.98 o 
   6   5  16       58.26       68.68      5.06 o 
  -7   6  16        9.03        4.18      7.37 o 
  -6   6  16        0.87        2.15      1.30 o 
  -5   6  16       20.42       24.05      3.19 o 
  -4   6  16        4.83        3.28      1.79 o 
  -3   6  16       30.73       31.91      3.55 o 
  -2   6  16       36.72       40.14      3.02 o 
  -1   6  16       11.31       10.24      1.70 o 
   0   6  16       24.94       24.19      2.15 o 
   1   6  16        0.02        0.65      0.88 o 
   2   6  16        2.31        4.01      1.19 o 
   3   6  16       74.88       89.72      5.70 o 
   4   6  16        0.04       -0.30      0.91 o 
   5   6  16      151.28      225.78      9.49 o 
  -6   7  16        0.01        0.29      1.21 o 
  -5   7  16        8.22        3.75      7.11 o 
  -4   7  16        4.30        5.00      1.91 o 
  -3   7  16        3.47        6.58      2.04 o 
  -2   7  16      263.60      310.84     19.68 o 
  -1   7  16      119.60      128.09      6.87 o 
   0   7  16       56.61       55.71      3.17 o 
   1   7  16        0.03       -0.29      0.78 o 
   2   7  16        2.50        7.66      1.70 o 
   3   7  16       30.04       45.08      3.92 o 
   4   7  16        2.25        5.37      1.52 o 
  -5   8  16        5.02        0.13      1.08 o 
  -4   8  16        1.12        0.40      0.91 o 
  -3   8  16       12.23       -0.01      0.79 o 
  -2   8  16       88.85       26.28     44.13 o 
  -1   8  16        0.92       -0.79      0.83 o 
   0   8  16       15.49        5.34      6.15 o 
   1   8  16        0.08       -0.58      0.75 o 
   2   8  16        0.60       -0.29      0.84 o 
   3   8  16       14.05       29.69      3.58 o 
  -3   9  16       26.33       -0.09      1.30 o 
  -2   9  16       11.87        0.31      0.99 o 
  -1   9  16       43.08       19.76     27.57 o 
   0   9  16       13.44        6.59     10.23 o 
   1   9  16        0.63        0.83      1.12 o 
  -7   0  17        5.05        5.20      2.60 o 
  -5   0  17        9.25       10.29      2.44 o 
  -3   0  17        2.82        3.38      1.47 o 
  -1   0  17        0.55        2.98      1.73 o 
   1   0  17      327.56      303.07     13.52 o 
   3   0  17       43.84       44.56      5.72 o 
   5   0  17        2.68       10.06      3.64 o 
  -8   1  17        4.48        1.99      1.10 o 
  -7   1  17       47.09       52.04      4.41 o 
  -6   1  17      165.63      185.44      7.97 o 
  -5   1  17        5.51        5.00      1.19 o 
  -4   1  17       46.54       51.03      2.81 o 
  -3   1  17        1.48        1.42      1.04 o 
  -2   1  17        0.00        0.63      0.67 o 
  -1   1  17       46.12       48.19      3.11 o 
   0   1  17      195.30      224.17      6.26 o 
   1   1  17      201.52      219.82      6.20 o 
   2   1  17       17.08       17.17      2.88 o 
   3   1  17        8.51        7.61      2.27 o 
   4   1  17        3.33        2.34      1.47 o 
   5   1  17        1.61        3.87      1.62 o 
   6   1  17       39.27       21.12     32.77 o 
  -8   2  17        1.84        3.21      1.28 o 
  -7   2  17        3.06        2.21      1.47 o 
  -6   2  17        0.30        0.35      1.10 o 
  -5   2  17        8.92        9.06      1.76 o 
  -4   2  17        9.60       11.06      1.61 o 
  -3   2  17       20.66       21.11      1.89 o 
  -2   2  17       81.24       98.33      4.37 o 
  -1   2  17       30.04       31.49      2.68 o 
   0   2  17      136.87      160.94      5.47 o 
   1   2  17      284.34      293.09      7.35 o 
   2   2  17      102.96       91.27      4.27 o 
   3   2  17        0.37        0.60      0.90 o 
   4   2  17       90.47      118.08      6.85 o 
   5   2  17        5.85        0.95      4.33 o 
   6   2  17       33.17       19.86     27.57 o 
  -8   3  17       64.09       87.80      5.88 o 
  -7   3  17        6.05        3.21      1.58 o 
  -6   3  17        0.65        1.39      1.00 o 
  -5   3  17        1.83        0.96      0.86 o 
  -4   3  17       15.62       19.87      1.94 o 
  -3   3  17        6.70        9.15      1.61 o 
  -2   3  17        3.94        3.27      1.04 o 
  -1   3  17       13.20       14.84      1.74 o 
   0   3  17       21.76       15.77      1.77 o 
   1   3  17        0.01        0.34      0.82 o 
   2   3  17       68.52       65.22      3.17 o 
   3   3  17      162.31      179.82      5.22 o 
   4   3  17       12.01       11.71      2.88 o 
   5   3  17        4.57        0.63      3.38 o 
   6   3  17       31.98       -0.69      1.21 o 
  -7   4  17       80.21       92.03      7.51 o 
  -6   4  17       25.25       32.78      3.60 o 
  -5   4  17       57.37       65.22      4.96 o 
  -4   4  17       15.28       14.19      2.07 o 
  -3   4  17        9.57        8.47      1.54 o 
  -2   4  17       17.45       16.93      1.87 o 
  -1   4  17       59.77       54.27      2.93 o 
   0   4  17        6.03        6.01      1.37 o 
   1   4  17       45.48       44.66      2.71 o 
   2   4  17       10.82        5.01      1.28 o 
   3   4  17       22.74       33.09      2.43 o 
   4   4  17        0.01        1.34      0.84 o 
   5   4  17       56.72       67.34      4.06 o 
   6   4  17       21.29       50.80      6.07 o 
  -7   5  17       74.17       85.78      6.07 o 
  -6   5  17       50.33       48.23      4.39 o 
  -5   5  17      113.26      137.05      7.11 o 
  -4   5  17        4.08        3.18      1.62 o 
  -3   5  17       90.50      101.86      4.60 o 
  -2   5  17       86.68       90.58      3.83 o 
  -1   5  17        1.90        6.08      1.38 o 
   0   5  17       34.80       33.19      2.46 o 
   1   5  17        1.82        2.08      0.93 o 
   2   5  17        9.71       11.35      1.77 o 
   3   5  17       15.85       18.87      1.90 o 
   4   5  17        9.39       10.04      1.88 o 
   5   5  17        3.48        7.73      1.77 o 
  -6   6  17       36.97       39.98     12.14 o 
  -5   6  17        0.92        0.48      2.69 o 
  -4   6  17        0.34        2.78      1.28 o 
  -3   6  17       36.17       37.03      3.79 o 
  -2   6  17       15.18       18.82      2.33 o 
  -1   6  17       56.53       57.22      3.16 o 
   0   6  17        1.70        3.18      1.10 o 
   1   6  17       17.28       16.01      1.77 o 
   2   6  17        1.32        0.37      0.77 o 
   3   6  17        0.85        1.17      0.81 o 
   4   6  17       58.67       94.28      5.88 o 
  -5   7  17        3.21        2.49      1.46 o 
  -4   7  17        4.15        7.63      2.07 o 
  -3   7  17       33.00       31.73      4.33 o 
  -2   7  17      219.30      262.09     10.05 o 
  -1   7  17       25.45       27.68      3.25 o 
   0   7  17        9.07        6.22      1.38 o 
   1   7  17        0.20        0.61      0.72 o 
   2   7  17        0.23        0.58      0.79 o 
   3   7  17        8.15       15.57      2.04 o 
  -4   8  17       16.63        8.26     11.62 o 
  -3   8  17        4.39        2.37      1.82 o 
  -2   8  17       42.19       48.55      4.60 o 
  -1   8  17       32.28       37.89      5.20 o 
   0   8  17        1.02        1.51      1.30 o 
   1   8  17       20.59       26.88      2.60 o 
   2   8  17       82.05      125.65      5.82 o 
  -8   0  18        6.42       10.40      3.29 o 
  -6   0  18      218.63      261.28     13.52 o 
  -4   0  18        0.31       -0.52      1.08 o 
  -2   0  18      326.41      355.79      9.65 o 
   0   0  18      305.60      338.78     14.56 o 
   2   0  18       69.52       92.06      8.15 o 
   4   0  18        3.69        3.29      2.43 o 
   6   0  18       25.89       34.68      5.55 o 
  -8   1  18        6.27        8.00      3.29 o 
  -7   1  18       41.63       50.45      4.35 o 
  -6   1  18       28.67       35.29      4.77 o 
  -5   1  18       32.64       39.32      2.65 o 
  -4   1  18        1.66        2.02      1.00 o 
  -3   1  18        4.45        6.38      1.34 o 
  -2   1  18      441.74      510.98     11.56 o 
  -1   1  18      300.57      352.24      8.14 o 
   0   1  18      378.92      437.51      8.97 o 
   1   1  18       14.63       20.63      3.00 o 
   2   1  18       34.80       35.65      3.74 o 
   3   1  18        6.51        9.58      2.32 o 
   4   1  18       14.70       17.66      2.81 o 
   5   1  18       31.31       14.57     24.45 o 
   6   1  18        0.48        0.68      1.21 o 
  -8   2  18        6.13        7.62      1.91 o 
  -7   2  18       12.65       11.07      2.20 o 
  -6   2  18        2.19        2.64      1.37 o 
  -5   2  18        0.01        0.70      0.93 o 
  -4   2  18       10.56       14.04      1.76 o 
  -3   2  18       33.44       34.06      2.87 o 
  -2   2  18       10.14        6.34      1.66 o 
  -1   2  18        0.11        0.04      0.92 o 
   0   2  18       26.19       32.39      2.79 o 
   1   2  18       50.46       55.54      3.48 o 
   2   2  18        0.81        0.91      1.02 o 
   3   2  18       36.37       35.77      3.79 o 
   4   2  18        1.42        0.33      2.43 o 
   5   2  18       55.27       25.93     40.83 o 
   6   2  18       86.09       60.12     83.31 o 
  -7   3  18        2.65        5.20      1.77 o 
  -6   3  18        9.09       12.04      2.32 o 
  -5   3  18       49.75       54.47      4.29 o 
  -4   3  18        3.27        4.73      1.49 o 
  -3   3  18       48.47       60.74      3.76 o 
  -2   3  18       18.16       20.69      2.38 o 
  -1   3  18       25.71       33.32      2.85 o 
   0   3  18       55.57       62.38      3.71 o 
   1   3  18        1.53        4.29      1.44 o 
   2   3  18       36.71       33.54      2.76 o 
   3   3  18        0.10        1.32      0.97 o 
   4   3  18        7.84        3.48      5.03 o 
   5   3  18       48.27       24.10     31.56 o 
  -7   4  18      100.04      123.55      7.04 o 
  -6   4  18       14.10       17.34      2.70 o 
  -5   4  18      112.16      119.24      6.55 o 
  -4   4  18        8.04        8.50      1.75 o 
  -3   4  18        9.07        8.29      1.55 o 
  -2   4  18       50.06       52.00      2.96 o 
  -1   4  18       11.45       14.27      1.86 o 
   0   4  18        0.78        2.12      1.03 o 
   1   4  18        8.11        6.97      1.30 o 
   2   4  18        2.01        0.93      0.91 o 
   3   4  18        3.57        3.02      1.11 o 
   4   4  18       49.13       58.85      3.66 o 
   5   4  18        9.89       17.51      3.99 o 
  -6   5  18       68.17       81.92      5.50 o 
  -5   5  18        0.71        3.45      1.53 o 
  -4   5  18        3.22        2.34      1.35 o 
  -3   5  18       31.57       32.40      2.44 o 
  -2   5  18       16.82       13.04      1.83 o 
  -1   5  18       10.97       10.25      1.64 o 
   0   5  18        7.35        7.34      1.47 o 
   1   5  18       12.96       15.28      1.86 o 
   2   5  18        2.55        1.27      0.79 o 
   3   5  18       34.12       42.25      2.74 o 
   4   5  18       19.70       28.36      2.60 o 
   5   5  18       11.55       15.95      2.95 o 
  -6   6  18       13.12       11.62      3.99 o 
  -5   6  18        4.70        5.45      1.77 o 
  -4   6  18        0.19       -0.91      0.91 o 
  -3   6  18        7.91       12.07      2.57 o 
  -2   6  18       28.27       24.57      2.53 o 
  -1   6  18        1.85        1.67      0.92 o 
   0   6  18        0.16       -0.13      0.73 o 
   1   6  18       14.30       19.05      1.88 o 
   2   6  18        0.96        0.40      0.75 o 
   3   6  18       71.96       95.54      5.76 o 
   4   6  18       66.82      105.39      5.33 o 
  -4   7  18       10.21       19.04      2.88 o 
  -3   7  18        3.27        4.63      1.75 o 
  -2   7  18        6.62        8.92      2.27 o 
  -1   7  18        0.69        1.70      1.21 o 
   0   7  18       13.16       16.10      1.80 o 
   1   7  18        0.35       -0.51      0.98 o 
   2   7  18       19.78       16.20      2.05 o 
   3   7  18       44.28       71.01      4.40 o 
  -3   8  18        3.38        5.54      5.03 o 
  -2   8  18        0.85        2.80      1.50 o 
  -1   8  18       30.71       47.78      5.29 o 
   0   8  18        5.96        5.72      2.00 o 
   1   8  18        0.00        1.04      1.12 o 
  -7   0  19       20.42       22.71      3.99 o 
  -5   0  19        7.66       10.11      2.25 o 
  -3   0  19       43.85       43.09      3.85 o 
  -1   0  19     2266.99     2699.53     41.96 o 
   1   0  19       85.09       76.63      7.46 o 
   3   0  19        2.44        1.56      1.73 o 
   5   0  19       46.17        0.52      1.21 o 
  -7   1  19        3.22        4.20      1.21 o 
  -6   1  19        0.03        0.43      1.65 o 
  -5   1  19        7.22        9.13      1.60 o 
  -4   1  19       13.18       15.04      1.81 o 
  -3   1  19        1.06        0.43      1.04 o 
  -2   1  19       12.55       11.29      2.11 o 
  -1   1  19       34.85       45.06      4.38 o 
   0   1  19       32.12       50.88      4.47 o 
   1   1  19        1.08        1.77      1.53 o 
   2   1  19        0.13       -0.54      1.16 o 
   3   1  19        0.98        1.76      1.46 o 
   4   1  19       14.36       -0.17      1.04 o 
   5   1  19        2.01        2.83      3.21 o 
  -7   2  19        2.93        2.31      1.41 o 
  -6   2  19        0.08        0.41      0.80 o 
  -5   2  19        2.59        1.25      0.93 o 
  -4   2  19        6.34        8.60      1.90 o 
  -3   2  19       19.39       21.32      2.40 o 
  -2   2  19      174.97      185.10      6.30 o 
  -1   2  19      191.06      206.27      6.57 o 
   0   2  19        7.47        8.69      1.82 o 
   1   2  19       63.06       81.30      4.16 o 
   2   2  19       18.64       27.39      4.16 o 
   3   2  19        0.31        0.03      1.47 o 
   4   2  19       23.72        5.68      9.19 o 
   5   2  19       19.84       11.40     16.82 o 
  -7   3  19        2.19        0.92      1.08 o 
  -6   3  19        0.01        0.52      1.39 o 
  -5   3  19       27.31       25.53      3.11 o 
  -4   3  19        5.76        6.22      1.63 o 
  -3   3  19       15.49       17.46      2.23 o 
  -2   3  19        3.89        3.75      1.32 o 
  -1   3  19        1.50        0.62      1.06 o 
   0   3  19       86.10      102.08      4.75 o 
   1   3  19        6.18        7.99      1.71 o 
   2   3  19       12.71       14.00      2.03 o 
   3   3  19       14.42       15.84      2.57 o 
   4   3  19       41.33       20.33     23.06 o 
   5   3  19       24.30        9.29     13.00 o 
  -6   4  19        0.12        2.08      1.73 o 
  -5   4  19      118.61      127.43     10.06 o 
  -4   4  19        8.05       13.56      2.57 o 
  -3   4  19       39.22       41.08      7.11 o 
  -2   4  19       59.18       60.82      3.80 o 
  -1   4  19        9.43        9.28      1.90 o 
   0   4  19       18.73       20.14      2.27 o 
   1   4  19        3.30        4.03      1.37 o 
   2   4  19        7.55        9.17      1.80 o 
   3   4  19       40.02       48.67      3.38 o 
   4   4  19       44.76       47.21      5.03 o 
  -6   5  19        0.16       -0.81      1.04 o 
  -5   5  19       14.46       17.76      2.76 o 
  -4   5  19        1.46        2.93      1.37 o 
  -3   5  19        0.08       -0.06      0.77 o 
  -2   5  19       26.07       28.56      2.69 o 
  -1   5  19        2.43        2.87      1.06 o 
   0   5  19       30.73       33.07      2.48 o 
   1   5  19        4.97        3.47      1.08 o 
   2   5  19        2.18        8.33      1.45 o 
   3   5  19       24.92       32.03      2.79 o 
   4   5  19        1.94        2.60      1.56 o 
  -5   6  19        4.99        5.72      1.95 o 
  -4   6  19        1.08        0.30      0.96 o 
  -3   6  19       16.70       22.86      3.64 o 
  -2   6  19        1.57        0.61      0.77 o 
  -1   6  19       51.11       54.75      3.43 o 
   0   6  19       10.02       15.17      1.82 o 
   1   6  19       12.78       16.83      1.78 o 
   2   6  19        3.79       10.02      1.49 o 
   3   6  19        0.91        1.02      0.94 o 
  -3   7  19        8.11       13.98      2.69 o 
  -2   7  19        4.80        9.68      2.44 o 
  -1   7  19        4.25        7.55      1.68 o 
   0   7  19       19.24       20.53      1.92 o 
   1   7  19        0.13        1.09      0.90 o 
   2   7  19        4.10        4.20      2.13 o 
  -6   0  20        8.10        6.59      2.43 o 
  -4   0  20       24.10       33.67      3.43 o 
  -2   0  20      440.47      575.27     20.11 o 
   0   0  20       93.16      118.07      9.19 o 
   4   0  20       19.89        1.73      1.39 o 
  -7   1  20        0.38        1.76      0.96 o 
  -6   1  20        0.73        2.00      1.39 o 
  -5   1  20        1.22        2.05      0.88 o 
  -4   1  20       44.02       61.32      3.83 o 
  -3   1  20        9.58       10.55      2.02 o 
  -2   1  20      413.06      514.43     10.51 o 
  -1   1  20      310.24      339.64     10.97 o 
   0   1  20        0.20        1.21      1.41 o 
   1   1  20        0.24       -0.69      0.98 o 
   2   1  20        0.47       -1.39      1.39 o 
   3   1  20        2.52        0.14      1.04 o 
   4   1  20       29.57       -0.35      0.86 o 
   5   1  20        4.39        2.73      3.73 o 
  -6   2  20        0.28       -0.87      0.87 o 
  -5   2  20        0.53        0.91      0.92 o 
  -4   2  20        8.76        9.75      1.88 o 
  -3   2  20       13.76       19.17      2.64 o 
  -2   2  20        0.98       -0.27      0.91 o 
  -1   2  20        6.28        8.34      1.82 o 
   0   2  20       12.41       16.31      2.11 o 
   1   2  20       12.42       22.54      3.00 o 
   2   2  20        8.00        8.86      2.69 o 
   3   2  20        3.03        0.80      1.21 o 
   4   2  20       27.35       16.02     20.37 o 
  -6   3  20        2.84        1.73      1.91 o 
  -5   3  20        2.83        2.31      2.17 o 
  -4   3  20       11.27       13.35      1.94 o 
  -3   3  20        0.06        0.72      0.89 o 
  -2   3  20        8.19        9.83      2.52 o 
  -1   3  20       21.58       27.57      2.63 o 
   0   3  20       22.47       18.22      2.18 o 
   1   3  20        2.55        0.43      1.04 o 
   2   3  20       24.44       34.86      3.67 o 
   3   3  20       17.99       27.31      3.23 o 
   4   3  20       24.10       21.90     19.33 o 
  -6   4  20        0.07        1.04      1.39 o 
  -5   4  20       24.42       34.85      5.20 o 
  -4   4  20       29.26       24.45      4.33 o 
  -3   4  20       35.73       16.65     12.26 o 
  -2   4  20       49.11       38.43     20.45 o 
  -1   4  20        2.94        2.22      1.68 o 
   0   4  20      124.20      131.83      6.80 o 
   1   4  20       33.83       35.48      2.92 o 
   2   4  20        1.10       -0.04      0.83 o 
   3   4  20        3.89        5.10      1.65 o 
   4   4  20       24.99       33.52      3.80 o 
  -5   5  20        0.01       -0.69      1.39 o 
  -4   5  20        0.14        0.17      1.39 o 
  -3   5  20       25.96        6.45     13.52 o 
  -2   5  20        5.49        6.19      4.43 o 
  -1   5  20       98.73       73.77     39.91 o 
   0   5  20        8.64       11.26      1.87 o 
   1   5  20        4.32        9.31      1.69 o 
   2   5  20       51.26       70.65      4.06 o 
   3   5  20        1.68        4.82      1.10 o 
  -4   6  20        8.44       13.56      2.88 o 
  -3   6  20        8.94       15.08      2.53 o 
  -2   6  20        1.75        0.93      1.54 o 
  -1   6  20        9.11       14.03      1.80 o 
   0   6  20        3.80        3.98      1.28 o 
   1   6  20       41.63       56.40      3.67 o 
   2   6  20       29.78       57.83      3.78 o 
  -2   7  20        1.27        2.08      2.08 o 
  -1   7  20        3.25        4.14      1.36 o 
   0   7  20        7.20       17.34      3.64 o 
  -5   0  21        2.62        2.88      1.53 o 
  -3   0  21      237.43      302.89     15.08 o 
  -1   0  21       68.43       84.44      7.98 o 
   1   0  21       11.46        0.35      1.56 o 
   3   0  21       15.16        0.17      1.21 o 
  -6   1  21        0.78        1.91      0.98 o 
  -5   1  21        0.28        1.53      1.01 o 
  -4   1  21       54.50       59.78      3.83 o 
  -3   1  21       43.77       58.46      3.80 o 
  -2   1  21       49.16       61.86      4.90 o 
  -1   1  21       23.28       27.82      3.37 o 
   0   1  21        2.15        2.38      1.53 o 
   1   1  21        8.40        2.83      3.73 o 
   2   1  21       40.12       -0.43      0.78 o 
   3   1  21       61.90        0.26      0.86 o 
   4   1  21       65.57        0.09      0.98 o 
  -6   2  21        0.09       -0.98      1.04 o 
  -5   2  21        2.53        2.38      1.07 o 
  -4   2  21        9.21       11.46      2.10 o 
  -3   2  21       16.74       23.63      3.75 o 
  -2   2  21       18.36       21.36      4.85 o 
  -1   2  21        1.07        0.56      1.07 o 
   0   2  21       21.51       12.19     12.31 o 
   1   2  21        0.93        0.77      2.34 o 
   2   2  21       33.62       13.08     22.19 o 
   3   2  21       15.39        0.08      1.39 o 
   4   2  21        0.51        0.21      1.18 o 
  -5   3  21        0.01        0.35      1.39 o 
  -4   3  21       16.25       25.83      2.50 o 
  -3   3  21        0.00       -0.18      0.74 o 
  -2   3  21        3.78        1.59      2.16 o 
  -1   3  21       25.37       21.45     13.62 o 
   0   3  21        7.78        4.85      4.25 o 
   1   3  21       27.55       11.12     17.77 o 
   2   3  21        7.75        9.38      2.39 o 
   3   3  21        6.08        9.54      2.63 o 
  -5   4  21        1.84       -0.17      1.39 o 
  -4   4  21       27.43       30.69      4.85 o 
  -3   4  21        8.66        3.34      2.97 o 
  -2   4  21        0.55        0.83      0.84 o 
  -1   4  21        0.10        0.73      0.82 o 
   0   4  21        9.90        3.10      3.77 o 
   1   4  21       15.63       16.32      2.24 o 
   2   4  21        0.02        0.26      1.16 o 
   3   4  21       52.45       66.23      5.33 o 
  -4   5  21        4.24        2.77      2.25 o 
  -3   5  21        3.06        1.28      3.12 o 
  -2   5  21        4.24        1.69      1.20 o 
  -1   5  21        0.00       -0.28      0.77 o 
   0   5  21        1.29        0.91      0.84 o 
   1   5  21       48.69       65.17      4.83 o 
   2   5  21       27.85       34.85      3.03 o 
  -2   6  21        4.49        1.02      4.51 o 
  -1   6  21        0.04        0.25      0.87 o 
   0   6  21        5.75        4.16      1.27 o 
  -4   0  22      297.51      374.67     17.34 o 
  -2   0  22       31.14       35.02      5.37 o 
   0   0  22        3.35        3.99      2.25 o 
   2   0  22       34.62       -0.17      1.04 o 
  -5   1  22       16.44       18.15      2.19 o 
  -4   1  22       56.24       76.92      4.35 o 
  -3   1  22      410.92      514.74     14.34 o 
  -2   1  22        2.46        4.55      2.25 o 
  -1   1  22        2.11        1.39      1.23 o 
   0   1  22       11.11        3.96      6.94 o 
   1   1  22        0.93        0.22      1.04 o 
   2   1  22        1.96        0.00      0.86 o 
   3   1  22        0.05        0.17      0.98 o 
  -5   2  22        8.95       15.98      2.69 o 
  -4   2  22       13.96       21.52      3.40 o 
  -3   2  22        8.03        6.47      1.54 o 
  -2   2  22        1.77        0.49      1.12 o 
  -1   2  22       11.43        3.37      6.42 o 
   0   2  22        0.08       -0.29      0.91 o 
   1   2  22        0.22       -0.79      0.91 o 
   2   2  22       13.51        5.20      7.98 o 
   3   2  22        8.19        1.46      1.73 o 
  -4   3  22       55.09       76.60      6.49 o 
  -3   3  22        6.03        2.92      2.46 o 
  -2   3  22        1.98        1.57      1.02 o 
  -1   3  22       31.40       20.70     14.33 o 
   0   3  22        2.26        2.70      1.21 o 
   1   3  22        6.76        2.09      5.37 o 
   2   3  22       34.08       37.17      3.98 o 
  -4   4  22        3.76        0.00      1.10 o 
  -3   4  22       17.41       12.26      6.96 o 
  -2   4  22        7.66        4.42      3.08 o 
  -1   4  22       13.19        7.69      5.34 o 
   0   4  22       22.45       20.11     11.89 o 
   1   4  22       24.08       30.44      3.53 o 
   2   4  22       79.19      115.53      7.11 o 
  -2   5  22       28.12       22.88     12.55 o 
  -1   5  22        6.18        6.36      3.98 o 
   0   5  22        6.81        9.47      1.68 o 
  -3   0  23      436.35      530.02     21.15 o 
  -1   0  23        0.27       -0.17      1.39 o 
   1   0  23       20.35        0.35      1.39 o 
  -4   1  23       13.46       21.64      2.94 o 
  -3   1  23       48.18       68.28      5.27 o 
  -2   1  23       24.82       35.15      6.50 o 
  -1   1  23       25.93       36.01      3.74 o 
   0   1  23        4.26        0.82      1.39 o 
   1   1  23        0.64        1.01      0.96 o 
   2   1  23       18.53       -0.10      1.04 o 
  -4   2  23      107.03      154.16      6.39 o 
  -3   2  23       15.86       23.24      3.06 o 
  -2   2  23        2.28        3.48      2.43 o 
  -1   2  23        0.61        0.98      1.21 o 
   0   2  23        3.71        2.80      3.03 o 
   1   2  23       17.33        6.01     10.84 o 
   2   2  23        3.39        1.07      1.39 o 
  -3   3  23       19.64       10.76      8.21 o 
  -2   3  23       32.66       22.17     13.82 o 
  -1   3  23        2.58        1.51      3.12 o 
   0   3  23        0.20        0.40      1.04 o 
   1   3  23        0.19        0.35      1.10 o 
  -1   4  23        0.48       -0.73      0.73 o 
  -2   0  24       20.10       26.01      4.68 o 
   0   0  24       18.23       38.49      5.89 o 
  -2   1  24        0.29       -1.10      1.10 o 
  -1   1  24        0.43        0.26      1.23 o 
   0   1  24       27.43       18.18     21.50 o 
  -1   2  24        8.29        6.16      8.93 o 
                                                 
